# Supplementary material for: Bald thigh syndrome in sighthounds—Revisiting the cause of a well-known disease
Source: PLoS One. 2019 Feb 22;14(2):e0212645. doi: 10.1371/journal.pone.0212645 (PMC6386255; doi:10.1371/journal.pone.0212645)
Supplement: S1 Table — BTS, bald thigh syndrome; C, control; m, male; mc, male castrated; f, female; fc, female castrated; SEM, scanning electron microscopy; WGS, whole genome sequencing. (XLSX) [file pone.0212645.s002.xlsx]

## Sheet: Sheet1
Condition	Breed	Sex	Age (years)	Method applied
BTS1	Greyhound	m	5	Trichogram, SEM, Proteomics
BTS2	Greyhound	fc	7	Histology, RNA-seq, Trichogram, SEM
BTS3	Greyhound	m	1.5	Histology, RNA-seq, Trichogram, SEM, Proteomics, WGS
BTS4	Greyhound	f	1.5	Trichogram, Proteomics
BTS5	Greyhound	fc	na	Histology#, Trichogram
BTS6	Greyhound	m	2	Histology#, Trichogram
BTS7	Whippet	f	6	Trichogram
BTS8	Whippet	f	11	Trichogram
BTS9	Whippet	f	6	Trichogram
BTS10	Whippet	fc	11	Trichogram
BTS11	Whippet	fc	6	Trichogram
BTS12	Whippet	fc	7	Trichogram
BTS13	Whippet	fc	11	Trichogram
BTS14	Whippet	f	3	Trichogram, Proteomics
BTS15	Whippet	f	8	Trichogram
BTS16	Whippet	f	5	Trichogram
BTS17	Greyhound	fc	8	Histology, RNA-seq
BTS18	Greyhound	m	12	Histology, RNA-seq
BTS19	Greyhound	f	9	Histology, RNA-seq, WGS
C1	Greyhound	fc	6	Histology, RNA-seq, Trichogram, SEM
C2	Greyhound	f	11	Histology, RNA-seq, Trichogram, SEM, Proteomics, WGS
C3	Greyhound	mc	9	Histology, RNA-seq, Trichogram, Proteomics
C4	Greyhound	f	9	Trichogram
C5	Greyhound	m	3	Trichogram, Proteomics
C6	Whippet	m	8	Trichogram, SEM
C7	Whippet	f	12	Trichogram
C8	Whippet	fc	5	Trichogram
C9	Whippet	m	na	Trichogram, Proteomics
C10	Whippet	m	1	Trichogram
C11	Whippet	m	13	Trichogram
C12	Whippet	m	7	Trichogram
C13	Whippet	f	1	Trichogram
C14	Whippet	f	9	Trichogram
C15	Whippet	m	1	Trichogram
C16	Whippet	f	11	Trichogram
C17	Whippet	f	5	Trichogram
C18	Magyar Agar	fc	8	Trichogram, SEM
C19	Magyar Agar	m	4	Histology, RNA-seq
C20	Greyhound	m	7	Histology, RNA-seq, WGS
C21	Greyhound	m	2	Histology, RNA-seq
C22	Greyhound	fc	11	Histology, RNA-seq
