# Supplementary material for: Bald thigh syndrome in sighthounds—Revisiting the cause of a well-known disease
Source: PLoS One. 2019 Feb 22;14(2):e0212645. doi: 10.1371/journal.pone.0212645 (PMC6386255; doi:10.1371/journal.pone.0212645)
Supplement: S2 Table — * Hairs were plucked from the hypotrichotic area on the border alopecia/haired. (XLSX) [file pone.0212645.s003.xlsx]

## Sheet: Sheet1
Condition	Hairs plucked on thigh *	Fractured hairs on thigh	Percentage of fractured hairs (thigh)	Hairs plucked on back	Fractured hairs on back	Percentage of fractured hairs (back)
BTS1	27	13	0.481481	23	10	0.434783
BTS2	49	24	0.489796	11	3	0.272727
BTS3	35	24	0.685714	22	11	0.5
BTS4	30	13	0.433333	26	7	0.269231
BTS5	36	10	0.277778	26	2	0.0769231
BTS6	54	8	0.148148	30	3	0.1
BTS7	14	7	0.5	11	0	0
BTS8	19	8	0.421053	7	0	0
BTS9	28	8	0.285714	11	3	0.272727
BTS10	60	13	0.216667	70	11	0.157143
BTS11	32	3	0.09375	66	0	0
BTS12	75	20	0.266667	27	5	0.185185
BTS13	67	8	0.119403	47	2	0.0425532
BTS14	52	27	0.519231	56	2	0.0357143
BTS15	60	3	0.05	54	2	0.037037
BTS16	99	25	0.252525	77	0	0
C1	6	2	0.333333	15	5	0.333333
C2	32	6	0.1875	22	1	0.0454545
C3	49	1	0.0204082	68	0	0
C4	45	2	0.0444444	25	14	0.56
C5	17	0	0	23	1	0.0434783
C6	9	1	0.111111	7	0	0
C7	29	2	0.0689655	57	2	0.0350877
C8	24	0	0	17	16	0.941176
C9	19	5	0.263158	23	2	0.0869565
C10	15	2	0.133333	17	1	0.0588235
C11	37	2	0.0540541	50	0	0
C12	53	5	0.0943396	32	3	0.09375
C13	14	2	0.142857	40	0	0
C14	38	4	0.105263	14	0	0
C15	73	5	0.0684932	58	5	0.0862069
C16	44	8	0.181818	69	0	0
C17	85	18	0.211765	74	1	0.0135135
C18	37	2	0.0540541	33	5	0.151515
