# Supplementary material for: Bald thigh syndrome in sighthounds—Revisiting the cause of a well-known disease
Source: PLoS One. 2019 Feb 22;14(2):e0212645. doi: 10.1371/journal.pone.0212645 (PMC6386255; doi:10.1371/journal.pone.0212645)
Supplement: S3 Table — ID, gene identifier of the Entrez Gene database of NCBI; BaseMean, mean of normalized read counts across all samples; LfcSE, standard error of the log2 Fold Change; Stat, the log2 fold change divided by lfcSE; FDR, false discovery rate, refers to Benjamini-Hochberg adjusted p- value. (XLSX) [file pone.0212645.s004.xlsx]

## Sheet: S1 Table BTS
ID	BaseMean	Log2 Fold Change	LfcSE	Stat	Pvalue	FDR
LOC100686441	39.5736	-2.9232	0.231564	-12.6237	1.56251e-36	1.44556e-32
LOC106559287	2485.94	-2.78111	0.21809	-12.7521	3.03568e-37	5.61692e-33
LOC102151833	703.044	-2.71535	0.234772	-11.5659	6.1316e-31	3.78177e-27
LOC106557509	596.632	-2.70799	0.237287	-11.4123	3.6309e-30	1.34365e-26
LOC100855642	619.179	-2.61113	0.234306	-11.1441	7.65257e-29	2.02279e-25
LOC490994	2789.02	-2.56996	0.228096	-11.267	1.90978e-29	5.88945e-26
LOC102153243	2179.67	-2.52632	0.219139	-11.5284	9.4918e-31	4.39067e-27
LOC610882	775.523	-2.47935	0.230142	-10.7732	4.60907e-27	7.75288e-24
LOC100855886	1089.27	-2.4772	0.23332	-10.6172	2.47974e-26	3.82355e-23
LOC100684851	225.305	-2.45277	0.227557	-10.7787	4.33772e-27	7.75288e-24
LOC100855906	1139.06	-2.43351	0.220391	-11.0418	2.40258e-28	5.55687e-25
LOC102156543	88.8428	-2.42776	0.23751	-10.2217	1.58553e-24	1.83357e-21
LOC100686522	3313.05	-2.40451	0.237932	-10.1059	5.20353e-24	4.81404e-21
LOC607258	501.926	-2.36327	0.226557	-10.4312	1.78593e-25	2.54193e-22
LOC490996	2525.02	-2.3577	0.230839	-10.2136	1.72284e-24	1.87516e-21
LOC100686193	1482.82	-2.3466	0.225396	-10.411	2.2084e-25	2.72413e-22
LOC106558106	670.851	-2.34177	0.224867	-10.4141	2.13894e-25	2.72413e-22
LOC100685165	2320.92	-2.34141	0.235719	-9.93308	2.98878e-23	2.30422e-20
LOC100686048	2183.31	-2.33508	0.231496	-10.0869	6.31028e-24	5.55996e-21
LOC102151669	15709.4	-2.30412	0.226854	-10.1569	3.08878e-24	3.1751e-21
LOC102151942	626.888	-2.29726	0.243365	-9.43954	3.7443e-21	2.03767e-18
LOC102151527	725.35	-2.27492	0.236268	-9.62856	6.05702e-22	4.15085e-19
LOC100684920	4561.75	-2.25908	0.236605	-9.54793	1.32311e-21	7.95402e-19
LOC607849	1061.07	-2.2492	0.227606	-9.88203	4.98137e-23	3.68681e-20
KRTAP26-1	2142.42	-2.24393	0.206728	-10.8545	1.899e-27	3.90413e-24
FAM26D	466.167	-2.24106	0.224507	-9.98216	1.82442e-23	1.46771e-20
KRTAP11-1	15945.5	-2.22852	0.220243	-10.1185	4.57556e-24	4.45587e-21
LOC487804	1478.26	-2.21395	0.230957	-9.586	9.15627e-22	6.05066e-19
LOC611489	1101.57	-2.20289	0.233755	-9.42394	4.3446e-21	2.29681e-18
LOC102151404	2235.83	-2.20024	0.235363	-9.34826	8.90981e-21	4.22713e-18
LOC100684921	1032.1	-2.19842	0.239977	-9.16094	5.14487e-20	2.21385e-17
LOC100685403	2246.4	-2.18494	0.23506	-9.29525	1.46855e-20	6.62747e-18
LOC102151831	3372.18	-2.18353	0.228676	-9.54857	1.31502e-21	7.95402e-19
S100A3	3817.87	-2.17296	0.22074	-9.84398	7.2774e-23	5.17899e-20
LOC102157069	167.424	-2.15631	0.241006	-8.9471	3.64943e-19	1.43671e-16
LOC106557522	546.635	-2.14594	0.238012	-9.01607	1.94953e-19	7.84176e-17
LOC100855866	759.695	-2.14449	0.242515	-8.84271	9.34248e-19	3.45728e-16
KRTAP7-1	15983.9	-2.13117	0.234777	-9.0774	1.112e-19	4.6762e-17
GPRC5D	2339.87	-2.13001	0.225492	-9.44605	3.51872e-21	1.97294e-18
KRTAP16-1	3916.82	-2.12028	0.227929	-9.3024	1.37309e-20	6.35158e-18
LOC607876	11616.8	-2.1141	0.229368	-9.21708	3.05314e-20	1.34505e-17
LOC486529	5890.27	-2.11281	0.234116	-9.02464	1.80287e-19	7.413e-17
LOC100685893	1762.53	-2.09064	0.220711	-9.47233	2.73671e-21	1.58242e-18
LOC490988	6595.45	-2.07927	0.221918	-9.36956	7.28364e-21	3.64241e-18
LOC102153120	666.847	-2.07148	0.234549	-8.83177	1.03032e-18	3.66615e-16
LOC610887	1543.06	-2.06315	0.23647	-8.72479	2.66684e-18	9.13787e-16
LOC608045	2854.14	-2.05394	0.239528	-8.57496	9.91238e-18	3.27516e-15
LOC100685322	2035.19	-2.051	0.240172	-8.53974	1.34522e-17	4.36677e-15
KRT33A	17053.8	-2.04193	0.22919	-8.90933	5.13428e-19	1.97916e-16
VSIG8	5073.58	-2.02299	0.215499	-9.38744	6.14789e-21	3.15985e-18
LOC487723	721.283	-2.00687	0.240503	-8.34445	7.15436e-17	2.20629e-14
SLC38A3	127.823	-2.00409	0.228283	-8.77897	1.64976e-18	5.75952e-16
LOC102157302	2640.37	-1.99886	0.241298	-8.2838	1.19303e-16	3.56042e-14
KRTAP8-1	12057.3	-1.99858	0.237724	-8.40714	4.20113e-17	1.31752e-14
LOC102151604	2494.17	-1.98748	0.238588	-8.33019	8.07132e-17	2.44826e-14
LOC106557528	454.537	-1.97409	0.22339	-8.83697	9.83464e-19	3.56805e-16
KRT39	355.876	-1.95841	0.230926	-8.48069	2.23861e-17	7.14155e-15
CHAC1	1287.16	-1.95072	0.23705	-8.22917	1.88512e-16	5.53657e-14
LOC100686828	4583.44	-1.93527	0.236897	-8.16923	3.10354e-16	8.83458e-14
LOC486531	7670.34	-1.92868	0.240064	-8.03404	9.43175e-16	2.56641e-13
SPINK6	173.231	-1.90516	0.203437	-9.36484	7.61685e-21	3.7088e-18
MT4	3394.79	-1.87814	0.237891	-7.89497	2.90395e-15	7.36051e-13
KRTAP24-1	1561.17	-1.87242	0.232689	-8.0469	8.49169e-16	2.3451e-13
SLCO5A1	171.35	-1.86364	0.226993	-8.21012	2.20963e-16	6.38824e-14
KRT82	3365.87	-1.86206	0.232875	-7.99598	1.28551e-15	3.44721e-13
LOC486530	3947.75	-1.85826	0.242511	-7.66259	1.8222e-14	4.37873e-12
KRT32	4021.66	-1.85786	0.228922	-8.11568	4.83073e-16	1.35429e-13
LY6G6D	876.945	-1.8567	0.214652	-8.6498	5.15917e-18	1.73564e-15
CSDC2	859.072	-1.8308	0.191763	-9.54719	1.33262e-21	7.95402e-19
LOC486527	9963.86	-1.82404	0.229527	-7.94698	1.9111e-15	4.98042e-13
LOC102151268	1105.2	-1.78323	0.241755	-7.37617	1.62906e-13	3.72129e-11
ARSH	85.4308	-1.78289	0.2241	-7.95581	1.77969e-15	4.70423e-13
LOC487016	997.733	-1.76362	0.227152	-7.76406	8.22553e-15	2.00259e-12
H19	212.78	-1.75774	0.238158	-7.38055	1.57631e-13	3.64581e-11
KRT35	7642.34	-1.73747	0.219558	-7.91352	2.50204e-15	6.42989e-13
PSORS1C2	3065.77	-1.73451	0.196074	-8.84617	9.05764e-19	3.42028e-16
LYG2	1782.11	-1.73049	0.232549	-7.44137	9.96444e-14	2.36375e-11
LOC100686358	50.7475	-1.72624	0.244557	-7.05864	1.68139e-12	3.3816e-10
KRT40	1600.6	-1.68469	0.236559	-7.12164	1.06647e-12	2.16845e-10
ACTBL2	361.797	-1.67403	0.231589	-7.22843	4.88623e-13	1.01584e-10
LOC102153645	1086.39	-1.66106	0.229179	-7.24788	4.23338e-13	9.00347e-11
PRR9	9743.42	-1.6543	0.2097	-7.88889	3.04887e-15	7.6234e-13
LOC486528	4946.18	-1.63982	0.223206	-7.34669	2.0317e-13	4.58446e-11
CAPN12	1279.61	-1.61809	0.238288	-6.7905	1.11744e-11	2.13154e-09
TCHH	21384.7	-1.60605	0.22068	-7.27773	3.39496e-13	7.5683e-11
DSG4	1094.49	-1.56767	0.224741	-6.97546	3.04879e-12	6.06577e-10
LRRC15	6463.63	-1.56117	0.210417	-7.41939	1.17657e-13	2.75572e-11
LOC102157033	479.671	-1.55434	0.230528	-6.74252	1.55661e-11	2.93898e-09
DNAJC6	150.126	-1.55246	0.213928	-7.25694	3.95935e-13	8.55677e-11
HEPHL1	1194.52	-1.54734	0.224156	-6.90293	5.09405e-12	9.92161e-10
LOC106559138	20.5768	-1.54411	0.235625	-6.55328	5.62858e-11	1.03115e-08
LOC106559603	240.212	-1.53056	0.238485	-6.41785	1.38216e-10	2.48292e-08
OSBP2	207.814	-1.52582	0.22369	-6.82114	9.03237e-12	1.7409e-09
KRT27	7932.11	-1.52018	0.209166	-7.2678	3.65383e-13	8.04843e-11
KRT71	8982.81	-1.51391	0.209706	-7.21922	5.22875e-13	1.07497e-10
KRT26	2227.65	-1.48067	0.235875	-6.27734	3.44408e-10	6.06912e-08
KRT72	2310.95	-1.46167	0.234706	-6.22767	4.7341e-10	8.11066e-08
TCHHL1	448.78	-1.43282	0.232456	-6.16384	7.10006e-10	1.19429e-07
MAT1A	451.91	-1.43196	0.198005	-7.23193	4.76179e-13	1.00122e-10
LOC481227	26.6435	-1.39436	0.244284	-5.70794	1.14354e-08	1.74868e-06
LIX1	99.084	-1.38295	0.236945	-5.83659	5.32799e-09	8.28436e-07
LOC490983	106.285	-1.38034	0.232919	-5.92625	3.09931e-09	4.94366e-07
LOC608027	3535.93	-1.37143	0.226579	-6.05273	1.42408e-09	2.37385e-07
LOC100686265	498.321	-1.37014	0.242509	-5.64983	1.60603e-08	2.37731e-06
LOC102151782	1722.32	-1.34602	0.24129	-5.57843	2.42699e-08	3.50833e-06
GJA3	31.1451	-1.34566	0.240232	-5.6015	2.1251e-08	3.09612e-06
BAMBI	580.67	-1.34221	0.2239	-5.9947	2.03866e-09	3.30889e-07
TNNI1	202.715	-1.33866	0.22536	-5.94011	2.84833e-09	4.58284e-07
KRT25	14560.5	-1.33091	0.220188	-6.04443	1.4994e-09	2.47709e-07
SPAM1	13.6365	-1.32896	0.240896	-5.51673	3.45365e-08	4.87808e-06
PRSS53	602.466	-1.32642	0.22423	-5.91543	3.31011e-09	5.23478e-07
SLC30A8	14.6973	-1.32534	0.241176	-5.49532	3.90011e-08	5.46695e-06
LOC106560002	19.4773	-1.31386	0.241044	-5.4507	5.01722e-08	6.92789e-06
SLC40A1	2979.14	-1.27772	0.163908	-7.79539	6.42092e-15	1.58408e-12
PADI3	1632.97	-1.25754	0.237111	-5.30359	1.13546e-07	1.47374e-05
ELF5	566.576	-1.2534	0.194266	-6.45201	1.10375e-10	2.00222e-08
CNTNAP2	108.336	-1.24323	0.225004	-5.52537	3.288e-08	4.67984e-06
KRT36	318.106	-1.22154	0.241834	-5.05116	4.39134e-07	5.41686e-05
SMPDL3B	27.0369	-1.2165	0.237931	-5.11284	3.17351e-07	4.02188e-05
LOC102152650	71.8823	-1.21394	0.242197	-5.0122	5.38102e-07	6.50752e-05
SP6	1599.5	-1.1987	0.165193	-7.25634	3.9771e-13	8.55677e-11
KRT74	2487.01	-1.19613	0.22328	-5.35708	8.45786e-08	1.1423e-05
MSX2	407.321	-1.17617	0.189788	-6.19725	5.74595e-10	9.75388e-08
LOC102156046	471.837	-1.17524	0.206721	-5.68512	1.30719e-08	1.98253e-06
CLDN14	26.8695	-1.17401	0.244735	-4.79707	1.61005e-06	0.000176896
LOC487399	52.6318	-1.17213	0.24237	-4.83612	1.32395e-06	0.000147573
NPTX2	155.15	-1.17203	0.244738	-4.78891	1.67693e-06	0.000182519
FGF5	63.7778	-1.16935	0.2438	-4.79637	1.61571e-06	0.000176896
KRT28	2396.56	-1.16137	0.236815	-4.90412	9.38464e-07	0.00010921
HOXC13	947.479	-1.16101	0.186099	-6.2387	4.41211e-10	7.62966e-08
CAPN8	350.322	-1.16073	0.225824	-5.13998	2.74766e-07	3.50621e-05
FOXN1	933.128	-1.15122	0.173882	-6.6207	3.57514e-11	6.61508e-09
SELENBP1	2702.23	-1.14884	0.221781	-5.18006	2.21814e-07	2.85015e-05
MYPN	22.9659	-1.14853	0.244131	-4.70457	2.54407e-06	0.00026746
ZBED2	219.325	-1.14742	0.183325	-6.25896	3.87565e-10	6.76521e-08
GNMT	547.708	-1.1456	0.214852	-5.33205	9.71083e-08	1.29266e-05
LOC106559286	212.556	-1.1407	0.244762	-4.66046	3.15509e-06	0.00032797
OTOP2	37.2474	-1.13915	0.243494	-4.67835	2.89192e-06	0.000302312
SFTPB	14.9744	-1.12753	0.244757	-4.60672	4.09065e-06	0.000411355
SLC27A6	733.809	-1.12443	0.205562	-5.47005	4.49901e-08	6.25904e-06
LYG1	517.057	-1.11916	0.240757	-4.6485	3.34354e-06	0.000345617
LOC606786	451.385	-1.1112	0.19607	-5.66735	1.45025e-08	2.17727e-06
PROM1	111.103	-1.11083	0.22891	-4.8527	1.21791e-06	0.000138592
LOC102154006	31.6952	-1.10993	0.229131	-4.84408	1.272e-06	0.000142641
DAPL1	1260.95	-1.09794	0.165715	-6.62546	3.46163e-11	6.46975e-09
KLK6	757.696	-1.09221	0.192755	-5.6663	1.45912e-08	2.17727e-06
LMOD2	19.1925	-1.08502	0.244678	-4.43449	9.22892e-06	0.000866816
CYB5R2	356.847	-1.07358	0.215672	-4.97785	6.4294e-07	7.67505e-05
LOC100683813	6658.59	-1.0709	0.212752	-5.03355	4.81482e-07	5.8611e-05
UOX	64.2947	-1.06942	0.244318	-4.37714	1.20247e-05	0.00110693
TGM6	95.4143	-1.06928	0.243581	-4.38983	1.13442e-05	0.00105478
TMEM45B	127.179	-1.06022	0.220053	-4.81805	1.44971e-06	0.000160623
HECW1	11.7586	-1.0577	0.24452	-4.32563	1.52098e-05	0.00135301
FHOD3	427.331	-1.05505	0.197954	-5.32978	9.83331e-08	1.29961e-05
CPN2	43.1109	-1.05092	0.244689	-4.29494	1.74744e-05	0.00151797
LOC102152822	40.2373	-1.04443	0.244696	-4.26826	1.97005e-05	0.00167295
TNNC2	52.1647	-1.04428	0.211639	-4.93425	8.04588e-07	9.54313e-05
TP53INP2	1173.64	-1.04361	0.196328	-5.31563	1.06289e-07	1.3948e-05
ANGPTL7	60.6811	-1.03559	0.244694	-4.2322	2.31413e-05	0.00192876
SLC45A3	761.736	-1.03498	0.203349	-5.08968	3.58676e-07	4.48417e-05
DLX4	134.264	-1.02957	0.192363	-5.35221	8.68877e-08	1.16499e-05
LOC486400	117.634	-1.02929	0.235729	-4.3664	1.26312e-05	0.00115701
MDFI	92.8496	-1.02791	0.228023	-4.50793	6.54638e-06	0.00062829
MT1E	245.009	-1.01883	0.243718	-4.18035	2.91059e-05	0.00235173
ASS1	862.13	-1.01234	0.208446	-4.85661	1.19414e-06	0.000137237
RND2	140.015	-0.998082	0.224318	-4.44942	8.61044e-06	0.000821232
CDK15	36.049	-0.996827	0.241972	-4.1196	3.79525e-05	0.00293822
ECEL1	127.779	-0.994966	0.244479	-4.06973	4.7067e-05	0.00356918
FADS6	206.772	-0.993738	0.235261	-4.22398	2.40026e-05	0.00198268
ALPL	94.0149	-0.991832	0.241771	-4.10236	4.08959e-05	0.00313982
STOX1	91.7057	-0.988988	0.218782	-4.52044	6.17124e-06	0.000600981
LOC100686187	674.831	-0.987122	0.237918	-4.14901	3.33919e-05	0.00264039
LOC102156772	32.9631	-0.985775	0.23654	-4.16747	3.07999e-05	0.00246706
CRNN	665.754	-0.979398	0.165768	-5.90825	3.45764e-09	5.42175e-07
SLC7A8	720.433	-0.979098	0.196216	-4.98991	6.04089e-07	7.25809e-05
KISS1	266.453	-0.977403	0.243371	-4.01611	5.91676e-05	0.00435266
WDR88	76.2808	-0.970236	0.24226	-4.00494	6.20345e-05	0.0044979
KLK12	603.01	-0.968589	0.214874	-4.5077	6.55353e-06	0.00062829
TBX5	39.6866	-0.965896	0.242908	-3.97638	6.99727e-05	0.00496055
TRPM6	28.0028	-0.963721	0.244165	-3.94701	7.91338e-05	0.00550456
RNF180	94.9368	-0.957733	0.19446	-4.9251	8.43189e-07	9.93728e-05
LOC100855995	119.255	-0.956017	0.197027	-4.85221	1.22091e-06	0.000138592
SERPINB11	300.341	-0.95404	0.231765	-4.11642	3.84805e-05	0.00296668
KRTAP13-2	395.302	-0.950781	0.237615	-4.00135	6.29832e-05	0.00453454
CLDN17	147.794	-0.950179	0.228826	-4.15241	3.28996e-05	0.00261262
LOC102151849	3604.17	-0.945752	0.241023	-3.92391	8.71243e-05	0.0059706
STEAP1	93.0891	-0.943718	0.224965	-4.19496	2.72925e-05	0.00222464
CD164L2	176.01	-0.938234	0.225723	-4.15658	3.2305e-05	0.00257647
TDRD12	79.3172	-0.934344	0.244305	-3.8245	0.000131037	0.0085073
DLX3	1353.53	-0.933045	0.175946	-5.30303	1.13898e-07	1.47374e-05
STX1B	91.3778	-0.931899	0.232254	-4.01242	6.01001e-05	0.00437808
PROCR	686.934	-0.930595	0.205608	-4.52606	6.00927e-06	0.000588304
LOC102151423	17.9437	-0.925399	0.232566	-3.97908	6.9183e-05	0.00492882
LOC100686073	934.93	-0.919876	0.231035	-3.98154	6.84713e-05	0.00491056
BCAS1	30.5263	-0.914927	0.239209	-3.8248	0.00013088	0.0085073
GJA1	17081.3	-0.912372	0.131725	-6.92634	4.31865e-12	8.50085e-10
NUP210	268.553	-0.91172	0.193457	-4.71279	2.44349e-06	0.000258354
SLC39A8	909.154	-0.91074	0.169848	-5.36209	8.22631e-08	1.1192e-05
MEST	94.0454	-0.909656	0.23016	-3.95227	7.74126e-05	0.00542563
KRT16	10336.4	-0.908188	0.17835	-5.09218	3.53975e-07	4.45551e-05
CEACAM18	12.4112	-0.906048	0.243215	-3.7253	0.00019508	0.0119522
CA2	59.8134	-0.899584	0.231542	-3.88519	0.00010225	0.00680725
ADSSL1	7.26154	-0.897801	0.241526	-3.7172	0.000201445	0.0123015
LOC610875	258.075	-0.894168	0.222106	-4.02586	5.67679e-05	0.00423842
LOC106557779	18.2155	-0.893805	0.244749	-3.65192	0.00026029	0.0155206
MT-III	51.2691	-0.883678	0.226344	-3.90414	9.45617e-05	0.00636246
IL-15L	39.7744	-0.874847	0.217316	-4.02569	5.68085e-05	0.00423842
ETNPPL	75.175	-0.865798	0.241536	-3.58456	0.00033765	0.0188179
HTR5A	6.7044	-0.864575	0.238178	-3.62996	0.000283469	0.0163396
FTL	662.235	-0.86376	0.198419	-4.3532	1.34163e-05	0.00122287
SMAD6	104.031	-0.860233	0.189626	-4.53648	5.71996e-06	0.00056597
PDZRN3	782.55	-0.859634	0.214684	-4.00419	6.22312e-05	0.0044979
C1QL1	10.6126	-0.858427	0.237656	-3.61205	0.000303787	0.0172953
SERINC2	936.053	-0.857369	0.200736	-4.27114	1.9448e-05	0.00167043
SYN3	29.8389	-0.850808	0.24258	-3.50732	0.000452639	0.0237194
100856611	222.195	-0.849038	0.196597	-4.31867	1.56971e-05	0.00138968
LOC489647	235.087	-0.848897	0.173253	-4.89975	9.59572e-07	0.000110969
LEF1	499.897	-0.8472	0.213657	-3.96522	7.33272e-05	0.00517852
BEX5	95.6932	-0.846398	0.238357	-3.55096	0.000383828	0.0207054
LOC106557960	16.3689	-0.845058	0.232118	-3.64064	0.000271956	0.0159746
FAM83C	1131.21	-0.843594	0.181666	-4.64366	3.42283e-06	0.000351848
TPD52L1	555.341	-0.842249	0.131366	-6.41148	1.44111e-10	2.56393e-08
ANO3	39.9032	-0.839802	0.24375	-3.44535	0.00057033	0.0287543
EFHD1	1276.33	-0.839485	0.17311	-4.84942	1.23821e-06	0.000139699
SHISA2	1131.45	-0.838876	0.214491	-3.91101	9.1911e-05	0.00622941
FAM49A	990.322	-0.836771	0.17684	-4.7318	2.22542e-06	0.000239039
TESC	53.9014	-0.834091	0.229267	-3.63808	0.000274674	0.0160324
LZTS1	630.3	-0.833438	0.176811	-4.71373	2.43222e-06	0.000258354
PADI1	577.127	-0.831436	0.24372	-3.41144	0.000646207	0.0315482
DMGDH	6.93282	-0.827983	0.241361	-3.43047	0.000602535	0.029767
LOC100686192	10.2312	-0.823833	0.242979	-3.39055	0.000697532	0.0331785
LOC102153939	33.6045	-0.814916	0.226981	-3.59024	0.000330369	0.0185237
COL9A3	43.7489	-0.814366	0.233399	-3.48916	0.000484537	0.0251131
RNF112	16.4074	-0.812139	0.235619	-3.44683	0.000567206	0.0286749
SLC5A8	190.208	-0.812038	0.225041	-3.6084	0.000308088	0.0174329
LOXHD1	17.7265	-0.810447	0.238795	-3.39391	0.000689036	0.0330291
ATP13A4	93.315	-0.80935	0.217002	-3.72969	0.000191714	0.0118243
IVL	6497.95	-0.806355	0.195503	-4.12451	3.71529e-05	0.0028884
EMILIN3	216.051	-0.806287	0.232444	-3.46874	0.000522898	0.026801
CAPN6	41.3084	-0.803794	0.242185	-3.31892	0.000903659	0.0407815
CYP24A1	35.372	-0.799968	0.244736	-3.2687	0.00108044	0.0464916
LOC102156443	8.25528	-0.797469	0.243273	-3.27808	0.00104515	0.0454193
NRG2	227.808	-0.796685	0.168114	-4.73895	2.14832e-06	0.000232458
RHCG	20.7	-0.796351	0.238948	-3.33274	0.000859964	0.0391919
JMY	809.226	-0.79562	0.156962	-5.06888	4.00172e-07	4.96938e-05
BHLHA9	7.35591	-0.7936	0.217375	-3.65083	0.00026139	0.0155206
HSD17B14	1420.33	-0.792894	0.19394	-4.08834	4.34463e-05	0.00332185
CACNA1S	12.1859	-0.792094	0.244452	-3.24029	0.00119409	0.0499872
CCDC129	76.2341	-0.791496	0.241511	-3.27727	0.00104816	0.0454193
LOC102155205	31.0634	-0.790084	0.224073	-3.52602	0.000421859	0.0223658
GMCL1	1237.98	-0.789266	0.13089	-6.03001	1.63947e-09	2.68453e-07
RTKN2	194.662	-0.788683	0.221218	-3.56518	0.000363603	0.0199027
481020	1031.75	-0.786609	0.241664	-3.25496	0.00113407	0.0485732
LOC102152005	1271.95	-0.782846	0.198261	-3.94857	7.86202e-05	0.00548947
SLC4A1	7.81899	-0.781277	0.240114	-3.25377	0.00113884	0.048665
DUSP14	1491.13	-0.775154	0.171244	-4.5266	5.99404e-06	0.000588304
MARCKSL1	591.524	-0.775089	0.182326	-4.25111	2.12713e-05	0.00178091
486533	4.01688	-0.771081	0.213919	-3.60456	0.000312687	0.0176392
LOC482176	2126.63	-0.766361	0.190699	-4.01869	5.85238e-05	0.00434397
CHGA	58.0266	-0.764892	0.230706	-3.31544	0.000914977	0.0410918
MSI1	75.6338	-0.764852	0.2216	-3.45151	0.000557467	0.0282597
COL9A2	372.586	-0.764654	0.190418	-4.01566	5.92807e-05	0.00435266
HCN2	63.5604	-0.762127	0.219361	-3.47431	0.000512166	0.0263973
MREG	521.071	-0.760501	0.209011	-3.63858	0.000274147	0.0160324
GJB6	1918.87	-0.759134	0.219174	-3.46361	0.000532972	0.0271163
FGF22	270.127	-0.752677	0.221656	-3.39571	0.000684518	0.0329838
LOC100687984	5.37619	-0.749428	0.226719	-3.30553	0.000947968	0.0421641
COL8A2	846.737	-0.748689	0.181027	-4.13579	3.53733e-05	0.00277336
SHC4	122.584	-0.746045	0.205127	-3.637	0.000275834	0.0160496
SLC1A4	752.133	-0.743751	0.167768	-4.4332	9.28439e-06	0.000867621
CD82	3096.65	-0.743188	0.133308	-5.57496	2.47581e-08	3.55115e-06
611702	91.9113	-0.737696	0.192462	-3.83294	0.000126622	0.00827873
LRRN2	285.607	-0.73743	0.1933	-3.81494	0.000136215	0.00881256
GJB2	2740.77	-0.734667	0.170815	-4.30096	1.70058e-05	0.00148424
102153961	22.6389	-0.734156	0.225847	-3.25068	0.00115128	0.049043
ZDHHC21	519.347	-0.729364	0.174754	-4.17366	2.99744e-05	0.00241137
RAMP1	161.139	-0.727391	0.206031	-3.53049	0.000414799	0.0220546
VLDLR	154.357	-0.726251	0.179012	-4.05699	4.97095e-05	0.00375418
LAP3	2761.61	-0.723287	0.193253	-3.74269	0.000182061	0.0112664
TTC38	493.317	-0.722039	0.186617	-3.86909	0.000109241	0.00724473
BAG2	250.911	-0.721192	0.152442	-4.73093	2.23497e-06	0.000239039
MPP2	130.554	-0.719837	0.215384	-3.34211	0.000831434	0.0381546
SLC20A2	915.536	-0.719078	0.168143	-4.27658	1.89786e-05	0.00164094
RELT	135.435	-0.718645	0.17802	-4.03686	5.41704e-05	0.00407445
LOC106559053	4.46643	-0.716758	0.212408	-3.37445	0.000739642	0.0344725
PLK3	602.568	-0.716153	0.213955	-3.34721	0.000816291	0.0375717
ECHDC1	4447.65	-0.714514	0.1275	-5.60403	2.09427e-08	3.07542e-06
NCKAP5	290.749	-0.7145	0.181433	-3.93809	8.21338e-05	0.00567061
UCHL1	69.7631	-0.713496	0.211011	-3.38133	0.000721359	0.0339626
NXPE4	7.47796	-0.704649	0.216999	-3.24724	0.00116531	0.0491721
CDKN2B	470.864	-0.698848	0.20598	-3.3928	0.000691832	0.0330774
GRB14	154.343	-0.694876	0.20405	-3.40541	0.000660641	0.032168
BMP4	810.545	-0.69029	0.196413	-3.51449	0.000440602	0.0232264
NYAP1	367.46	-0.684128	0.181272	-3.77405	0.000160621	0.0101433
SLC39A10	754.474	-0.683278	0.173606	-3.9358	8.29213e-05	0.00570369
MLF1	891.704	-0.682664	0.151064	-4.51905	6.21182e-06	0.000601766
NOTUM	111.907	-0.681015	0.199236	-3.41813	0.000630523	0.0308639
ROGDI	525.782	-0.679684	0.16088	-4.22479	2.39166e-05	0.00198268
ARID3A	225.615	-0.67718	0.179268	-3.77747	0.000158433	0.0100738
HSPA2	5252.74	-0.674849	0.168115	-4.01421	5.96446e-05	0.00436207
PQLC2	183.214	-0.672778	0.178028	-3.77906	0.000157422	0.01005
SFRP1	2272.58	-0.669781	0.12342	-5.42683	5.73622e-08	7.86202e-06
DUSP10	196.338	-0.665515	0.200162	-3.32489	0.000884536	0.0401141
TST	211.836	-0.661578	0.169936	-3.8931	9.89694e-05	0.00663489
LOC100855618	498.395	-0.658239	0.199255	-3.3035	0.000954846	0.0422668
CCDC64B	1352.77	-0.657041	0.151109	-4.34813	1.37301e-05	0.00124533
LPAR6	344.959	-0.653088	0.176287	-3.70468	0.000211655	0.0128402
BMP2	344.747	-0.652167	0.151064	-4.31715	1.58055e-05	0.00139261
PRSS22	268.264	-0.648776	0.183263	-3.54013	0.000399926	0.0214488
SLC6A14	375.704	-0.638541	0.149726	-4.26473	2.00142e-05	0.00169097
RASL10B	166.468	-0.634876	0.19301	-3.28934	0.00100423	0.0440315
RAB39B	229.428	-0.634093	0.184238	-3.44171	0.000578046	0.0289853
TDRP	127.23	-0.632985	0.186408	-3.3957	0.000684526	0.0329838
CTSZ	675.037	-0.632182	0.179624	-3.51947	0.000432405	0.0228594
SMOX	305.711	-0.630342	0.160054	-3.93831	8.20571e-05	0.00567061
FAIM	206.964	-0.620402	0.187773	-3.30401	0.000953125	0.0422668
LOC488268	70.3591	-0.618627	0.186437	-3.31815	0.000906153	0.0407945
FZD3	125.804	-0.609966	0.169815	-3.59194	0.000328227	0.0184595
OVOL1	2299.64	-0.606458	0.148961	-4.07125	4.67611e-05	0.00356058
ARHGEF28	459.741	-0.60486	0.13235	-4.57017	4.87333e-06	0.000487412
AGPAT2	898.577	-0.603589	0.143254	-4.21341	2.51545e-05	0.00205944
LOC483349	242.451	-0.601192	0.151983	-3.95565	7.63262e-05	0.00536982
SCNN1G	211.338	-0.598786	0.177563	-3.37225	0.000745564	0.0346612
HAGH	701.153	-0.598239	0.163878	-3.65052	0.00026171	0.0155206
PRICKLE1	531.112	-0.597881	0.162274	-3.68439	0.000229251	0.013817
IL1F10	1341.09	-0.596024	0.152305	-3.91336	9.10217e-05	0.00619182
INHBB	760.978	-0.589976	0.138228	-4.26815	1.97104e-05	0.00167295
STARD10	566.391	-0.589262	0.165547	-3.55948	0.000371592	0.0202222
PPP2R1B	2829.37	-0.582156	0.134509	-4.328	1.50471e-05	0.00135196
FAM83D	699.915	-0.577554	0.173867	-3.32182	0.000894336	0.0404594
LDHB	1180.4	-0.574592	0.163712	-3.50977	0.000448489	0.023575
H1F0	4320.7	-0.574369	0.136297	-4.21412	2.50759e-05	0.00205944
DIRC2	639.035	-0.568698	0.142931	-3.97882	6.92587e-05	0.00492882
KIAA0930	2331.17	-0.559372	0.147622	-3.78922	0.00015112	0.00970891
100683417	765.308	-0.542119	0.164428	-3.29701	0.000977204	0.0431532
LOC477365	1099	-0.541682	0.146252	-3.70375	0.000212435	0.0128454
RNF222	583.706	-0.532972	0.164147	-3.24691	0.00116665	0.0491721
IDH1	2644.79	-0.5293	0.145648	-3.63411	0.000278943	0.0161796
VDR	2481.6	-0.525443	0.144327	-3.64065	0.00027195	0.0159746
DSC2	2772.27	-0.523995	0.152945	-3.42603	0.000612467	0.0301396
PREP	1013.77	-0.519373	0.144788	-3.58712	0.000334347	0.0186901
LOC480423	1088.82	-0.51917	0.143473	-3.61858	0.00029622	0.0169689
TMCO4	217.352	-0.512906	0.151359	-3.38868	0.000702312	0.033235
PINLYP	2200.81	-0.510196	0.155674	-3.27734	0.00104789	0.0454193
TSPO	2154.9	-0.507203	0.133239	-3.80672	0.000140819	0.00907869
100687380	774.401	-0.503128	0.148428	-3.38971	0.000699663	0.0331945
SNN	709.666	-0.502476	0.121491	-4.13592	3.53534e-05	0.00277336
AHCY	3208.33	-0.498122	0.146441	-3.40151	0.000670138	0.0324596
TMEM86A	1384.97	-0.495347	0.136786	-3.62133	0.000293093	0.0168419
BARX2	3168.74	-0.485684	0.133677	-3.63327	0.000279852	0.0161816
SCNN1B	588.454	-0.48567	0.1431	-3.39391	0.000689022	0.0330291
CUX1	1218.44	-0.484515	0.128657	-3.76594	0.000165926	0.0104426
HIGD2A	1057.23	-0.482131	0.127667	-3.77647	0.000159066	0.0100794
MYL6B	393.477	-0.472108	0.134719	-3.5044	0.000457643	0.0238529
BLNK	287.313	-0.470788	0.135933	-3.46337	0.000533446	0.0271163
CRYBG3	2368.94	-0.467965	0.134017	-3.49183	0.000479722	0.0249334
FAM83G	1436.12	-0.463628	0.104484	-4.4373	9.10925e-06	0.000864351
C8H14orf2	1499.01	-0.453436	0.126623	-3.581	0.000342287	0.019019
OTUB2	1540.86	-0.444589	0.119863	-3.70915	0.000207953	0.0126571
RNF34	267.89	-0.443611	0.131597	-3.37099	0.000748998	0.0347336
RNF152	1117.36	-0.440431	0.130472	-3.37566	0.000736382	0.0344073
CCDC92	282.237	-0.432467	0.130606	-3.31123	0.000928872	0.0416148
PDCD4	2442.16	-0.392443	0.114206	-3.43628	0.000589764	0.0293425
HMGN2	1792.3	-0.383017	0.111534	-3.43409	0.000594539	0.0294927
SEMA6A	474.219	-0.382205	0.114462	-3.33914	0.000840391	0.0383945
FRRS1	894.722	-0.349999	0.104243	-3.35753	0.000786411	0.0363774
NRBF2	611.335	-0.349549	0.103082	-3.39097	0.000696466	0.0331785
DDHD2	1575.51	0.356694	0.104835	3.40244	0.000667877	0.032435
RBPJ	1260.22	0.363553	0.111922	3.24827	0.00116109	0.0491721
RAPH1	1298.6	0.367112	0.106836	3.4362	0.000589926	0.0293425
ZDHHC9	2009.19	0.387195	0.11755	3.29387	0.000988197	0.0435348
CAPN2	4359.8	0.403468	0.124358	3.24441	0.00117696	0.0493817
ZDHHC18	471.997	0.418648	0.120264	3.48109	0.000499382	0.0258103
FLT3LG	288.476	0.41917	0.111765	3.75046	0.000176512	0.0109966
STK10	603.647	0.430475	0.132576	3.24702	0.00116622	0.0491721
REV1	485.876	0.431244	0.118184	3.64892	0.000263342	0.0155674
P4HA1	709.678	0.433245	0.130999	3.30723	0.000942237	0.0420101
TGFBR2	4988.64	0.439081	0.134407	3.26679	0.00108774	0.0466971
PARP8	500.643	0.4401	0.133878	3.28732	0.00101146	0.0442438
STXBP1	459.419	0.447852	0.123962	3.61282	0.000302886	0.0172953
ZDHHC14	278.018	0.451582	0.126543	3.5686	0.000358892	0.019705
LAMA4	5705.31	0.457707	0.133437	3.43013	0.000603288	0.029767
PLEKHO2	795.363	0.458917	0.123144	3.72668	0.000194015	0.0119265
PPP1R18	953.943	0.468746	0.131802	3.55644	0.000375912	0.0203974
IL13RA1	5569.01	0.479496	0.127886	3.74941	0.00017725	0.0110056
PLOD3	1032.37	0.480129	0.139576	3.43991	0.000581905	0.0290999
UBASH3B	664.101	0.492238	0.147308	3.34156	0.000833078	0.0381546
PRKD1	136.684	0.502232	0.140424	3.57653	0.000348185	0.0192036
ADGRE5	985.063	0.516447	0.125023	4.13082	3.61475e-05	0.0028221
CABYR	237.43	0.52641	0.159112	3.30843	0.00093822	0.0419321
F2R	1230.59	0.533078	0.160091	3.32985	0.000868936	0.0395035
CCDC113	241.074	0.534963	0.154353	3.46584	0.000528587	0.0270178
GAS7	4433.36	0.538887	0.149248	3.61069	0.000305384	0.0173329
HEG1	1144.93	0.54222	0.156146	3.47253	0.000515571	0.0264989
RASA3	1061.18	0.544427	0.11933	4.56238	5.05768e-06	0.00050313
LONRF3	226.28	0.54494	0.148025	3.6814	0.000231957	0.0139348
TRIP10	1081.01	0.547913	0.144992	3.77891	0.000157515	0.01005
SAMD4A	1134.46	0.556946	0.145063	3.83934	0.000123364	0.00812313
ITGA9	1015.84	0.558194	0.165242	3.37805	0.000730021	0.0342073
MCU	598.237	0.563093	0.172188	3.27022	0.00107462	0.046349
ELF4	419.878	0.582264	0.154713	3.76351	0.000167546	0.0105088
FHOD1	353.066	0.593858	0.147799	4.01801	5.86928e-05	0.00434397
PIK3R5	407.956	0.597282	0.183764	3.25026	0.00115299	0.049043
CDC25B	1035.08	0.603491	0.139441	4.32793	1.50518e-05	0.00135196
SLC38A5	745.377	0.604648	0.156672	3.85932	0.000113702	0.00751365
HRH1	167.151	0.614662	0.178533	3.44285	0.000575626	0.0289424
ACKR2	1017.18	0.619988	0.183539	3.37796	0.000730254	0.0342073
PDE8A	475.398	0.629878	0.17828	3.53308	0.000410741	0.0219018
LOC102154510	412.004	0.631669	0.161564	3.90971	9.24079e-05	0.00624023
ITGA5	5004.7	0.638661	0.194115	3.29011	0.00100147	0.0440148
DCBLD2	239.985	0.647638	0.1811	3.57613	0.000348722	0.0192036
NFATC2	898.806	0.648922	0.176834	3.66967	0.000242862	0.0145426
ADAMTS14	43.9744	0.655628	0.202034	3.24513	0.00117395	0.0493673
EML1	649.141	0.672236	0.160504	4.18829	2.81066e-05	0.00228095
APBB1IP	173.896	0.676766	0.174194	3.88513	0.000102276	0.00680725
ENPP1	564.766	0.679921	0.177222	3.83655	0.000124776	0.00818696
CSF1	2154.39	0.686819	0.148498	4.62512	3.74383e-06	0.000380615
LCP2	100.396	0.702995	0.179404	3.9185	8.91001e-05	0.00608347
LVRN	358.963	0.71787	0.190906	3.76033	0.000169688	0.0106072
CCR1	156.118	0.718181	0.204806	3.50664	0.0004538	0.0237194
MAMLD1	131.618	0.718609	0.203183	3.53677	0.000405057	0.0216612
CACNA1G	198.397	0.718756	0.166649	4.313	1.61057e-05	0.00141234
AKAP12	1846.77	0.727175	0.157105	4.62861	3.68135e-06	0.000376331
LOC106559009	7.14788	0.730761	0.218298	3.34755	0.000815303	0.0375717
NOVA1	479.346	0.73282	0.223844	3.27379	0.00106115	0.0458747
THEMIS2	62.295	0.733804	0.206842	3.54765	0.000388689	0.0209067
HRH2	253.907	0.734068	0.223878	3.27888	0.00104221	0.0454193
MEDAG	2157.62	0.73663	0.159641	4.61428	3.94455e-06	0.000398831
EMB	298.192	0.737479	0.207518	3.5538	0.000379705	0.0205429
LOC102157062	54.981	0.741383	0.216836	3.41909	0.000628302	0.0308368
RAB3IL1	801.702	0.766259	0.155709	4.92109	8.60642e-07	0.000100788
THBS2	5182.06	0.785748	0.183993	4.27054	1.95002e-05	0.00167043
LOC484306	45.449	0.799032	0.224168	3.56443	0.000364645	0.0199027
HIVEP2	1848.84	0.809468	0.184848	4.3791	1.1917e-05	0.0011025
TNNC1	365.843	0.817035	0.241477	3.38348	0.000715726	0.0337834
STMN2	122.554	0.848148	0.236996	3.57875	0.000345248	0.0191261
CD55	1874.23	0.927083	0.20899	4.43602	9.16362e-06	0.000865074
SYCP2L	17.3625	1.01081	0.233653	4.32613	1.51751e-05	0.00135301
KCNN4	113.76	1.02606	0.203841	5.03362	4.81302e-07	5.8611e-05
LOC100856765	83.0282	1.04046	0.24444	4.2565	2.07649e-05	0.00174643
GFPT2	1958.08	1.23732	0.215726	5.7356	9.71665e-09	1.49823e-06
