# Supplementary material for: Bald thigh syndrome in sighthounds—Revisiting the cause of a well-known disease
Source: PLoS One. 2019 Feb 22;14(2):e0212645. doi: 10.1371/journal.pone.0212645 (PMC6386255; doi:10.1371/journal.pone.0212645)
Supplement: S4 Table — ID, gene identifier of the Entrez Gene database of NCBI; Log2FC, log2 fold change; FDR, False discovery rate, refers to Benjamini-Hochberg adjusted p- value. Keratin expression in humans and sheep as reviewed in Harland, D.P. and Plowman, J.E. [3]. (XLSX) [file pone.0212645.s005.xlsx]

## Sheet: S2 Table
ID	Gene symbol	Full name	BaseMean	Log2 Fold Change	LfcSE	Stat	Pvalue	FDR	Expression
LOC490989	KRT34	keratin 34	10200.3	-2.27264	0.226393	-10.0385	1.03249e-23	8.68375e-21	cortex
LOC607876	KRT33b	keratin 33b	11616.8	-2.1141	0.229368	-9.21708	3.05314e-20	1.34505e-17	cortex
LOC486529	KRT83	keratin 83	5890.27	-2.11281	0.234116	-9.02464	1.80287e-19	7.413e-17	cortex/ medulla
LOC490988	KRT31	keratin 31	6595.45	-2.07927	0.221918	-9.36956	7.28364e-21	3.64241e-18	cortex (anagen)
KRT33A	KRT33A	keratin 33a	17053.8	-2.04193	0.22919	-8.90933	5.13428e-19	1.97916e-16	cortex
KRT39	KRT39	keratin 39	355.876	-1.95841	0.230926	-8.48069	2.23861e-17	7.14155e-15	cuticle
LOC486531	KRT81	keratin 81	7670.34	-1.92868	0.240064	-8.03404	9.43175e-16	2.56641e-13	cortex/ medulla
KRT82	KRT82	keratin 82	3365.87	-1.86206	0.232875	-7.99598	1.28551e-15	3.44721e-13	cuticle
LOC486530	KRT86	keratin 86	3947.75	-1.85826	0.242511	-7.66259	1.8222e-14	4.37873e-12	cortex/ medulla
KRT32	KRT32	keratin 32	4021.66	-1.85786	0.228922	-8.11568	4.83073e-16	1.35429e-13	cuticle
LOC486527	KRT85	keratin 85	9963.86	-1.82404	0.229527	-7.94698	1.9111e-15	4.98042e-13	cortex/ matrix/ precortex/ medulla
KRT35	KRT35	keratin 35	7642.34	-1.73747	0.219558	-7.91352	2.50204e-15	6.42989e-13	matrix/ precortex
KRT40	KRT40	keratin 40	1600.6	-1.68469	0.236559	-7.12164	1.06647e-12	2.16845e-10	cuticle
KRT27	KRT27	keratin 27	7932.11	-1.52018	0.209166	-7.2678	3.65383e-13	8.04843e-11	IRS
KRT71	KRT71	keratin 71	8982.81	-1.51391	0.209706	-7.21922	5.22875e-13	1.07497e-10	IRS
KRT26	KRT26	keratin 26	2227.65	-1.48067	0.235875	-6.27734	3.44408e-10	6.06912e-08	IRS (cuticle)
KRT72	KRT72	keratin 72	2310.95	-1.46167	0.234706	-6.22767	4.7341e-10	8.11066e-08	IRS (cuticle)
LOC608027	KRT73	keratin 73	3535.93	-1.37143	0.226579	-6.05273	1.42408e-09	2.37385e-07	IRS (cuticle)
KRT25	KRT25	keratin 25	14560.5	-1.33091	0.220188	-6.04443	1.4994e-09	2.47709e-07	IRS
KRT36	KRT36	keratin 36	318.106	-1.22154	0.241834	-5.05116	4.39134e-07	5.41686e-05	medulla
KRT74	KRT74	keratin 74	2487.01	-1.19613	0.22328	-5.35708	8.45786e-08	1.1423e-05	IRS
KRT28	KRT28	keratin 28	2396.56	-1.16137	0.236815	-4.90412	9.38464e-07	0.00010921	IRS
LOC100683813	KRT75	keratin 75	6658.59	-1.0709	0.212752	-5.03355	4.81482e-07	5.8611e-05	medulla , companion layer
