# Supplementary material for: Bald thigh syndrome in sighthounds—Revisiting the cause of a well-known disease
Source: PLoS One. 2019 Feb 22;14(2):e0212645. doi: 10.1371/journal.pone.0212645 (PMC6386255; doi:10.1371/journal.pone.0212645)
Supplement: S5 Table — ID, gene identifier of the Entrez Gene database of NCBI.; Log2FC, log2 fold change; FDR, false discovery rate, refers to Benjamini-Hochberg adjusted p- value. (XLSX) [file pone.0212645.s006.xlsx]

## Sheet: Sheet1
ID	Gene symbol	Full name	BaseMean	Log2FoldChange	lfcSE	stat	pvalue	FDR
LOC100686441	KRTAP13-1-like	keratin-associated protein 13-1-like	39.5736	-2.9232	0.231564	-12.6237	1.56251e-36	1.44556e-32
LOC106559287	KRTAP9-9-like	keratin-associated protein 9-9-like	2485.94	-2.78111	0.21809	-12.7521	3.03568e-37	5.61692e-33
LOC102151833	KRTAP10-6-like	keratin-associated protein 10-6-like	703.044	-2.71535	0.234772	-11.5659	6.1316e-31	3.78177e-27
LOC106557509	KRTAP10-12-like	keratin-associated protein 10-12-like	596.632	-2.70799	0.237287	-11.4123	3.6309e-30	1.34365e-26
LOC100855642	KRTAP12-1-like	keratin-associated protein 12-1-like	619.179	-2.61113	0.234306	-11.1441	7.65257e-29	2.02279e-25
LOC490994	KRTAP4-12-like	keratin associated protein 4-12-like	2789.02	-2.56996	0.228096	-11.267	1.90978e-29	5.88945e-26
LOC610882	KRTAP10-6-like	keratin-associated protein 10-6-like	775.523	-2.47935	0.230142	-10.7732	4.60907e-27	7.75288e-24
LOC100855886	KRTAP12-1-like	keratin-associated protein 12-1-like	1089.27	-2.4772	0.23332	-10.6172	2.47974e-26	3.82355e-23
LOC100684851	KRTAP4-12-like	keratin-associated protein 4-12-like	225.305	-2.45277	0.227557	-10.7787	4.33772e-27	7.75288e-24
LOC100855906	KRTAP12-1-like	keratin-associated protein 12-1-like	1139.06	-2.43351	0.220391	-11.0418	2.40258e-28	5.55687e-25
LOC100686522	KRTAP14-like	keratin-associated protein 14-like	3313.05	-2.40451	0.237932	-10.1059	5.20353e-24	4.81404e-21
LOC607258	KRTAP10-8-like	keratin-associated protein 10-8	501.926	-2.36327	0.226557	-10.4312	1.78593e-25	2.54193e-22
LOC490996	KRTAP4-6-like	keratin-associated protein 4-6	2525.02	-2.3577	0.230839	-10.2136	1.72284e-24	1.87516e-21
LOC100686193	KRTAP4-12-like	keratin-associated protein 4-12-like	1482.82	-2.3466	0.225396	-10.411	2.2084e-25	2.72413e-22
LOC106558106	KRTAP10-12-like	keratin-associated protein 10-12-like	670.851	-2.34177	0.224867	-10.4141	2.13894e-25	2.72413e-22
LOC100685165	KRTAP4-6-like	keratin-associated protein 4-6-like	2320.92	-2.34141	0.235719	-9.93308	2.98878e-23	2.30422e-20
LOC100686048	KRTAP4-11-like	keratin-associated protein 4-11-like	2183.31	-2.33508	0.231496	-10.0869	6.31028e-24	5.55996e-21
LOC102151669	KRTAP3-1-like	keratin associated protein 3-1	15709.4	-2.30412	0.226854	-10.1569	3.08878e-24	3.1751e-21
LOC102151942	KRTAP10-7-like	keratin-associated protein 10-7-like	626.888	-2.29726	0.243365	-9.43954	3.7443e-21	2.03767e-18
LOC102151527	KRTAP9-3-like	keratin-associated protein 9-3-like	725.35	-2.27492	0.236268	-9.62856	6.05702e-22	4.15085e-19
LOC100684920	KRTAP4-12-like	keratin-associated protein 4-12-like	4561.75	-2.25908	0.236605	-9.54793	1.32311e-21	7.95402e-19
LOC607849	KRTAP10-7-like	keratin-associated protein 10-7-like	1061.07	-2.2492	0.227606	-9.88203	4.98137e-23	3.68681e-20
KRTAP11-1	KRTAP11-1	keratin-associated protein 11-1	15945.5	-2.22852	0.220243	-10.1185	4.57556e-24	4.45587e-21
LOC487804	KRTAP10-7	keratin-associated protein 10-7	1478.26	-2.21395	0.230957	-9.586	9.15627e-22	6.05066e-19
LOC611489	KRTAP10-8-like	keratin-associated protein 10-8-like	1101.57	-2.20289	0.233755	-9.42394	4.3446e-21	2.29681e-18
LOC102151404	KRTAP1-3-like	keratin-associated protein 1-3-like	2235.83	-2.20024	0.235363	-9.34826	8.90981e-21	4.22713e-18
LOC100684921	KRTAP9-2-like	keratin-associated protein 9-2-like	1032.1	-2.19842	0.239977	-9.16094	5.14487e-20	2.21385e-17
LOC100685403	KRTAP2-4-like	keratin-associated protein 2-4-like	2246.4	-2.18494	0.23506	-9.29525	1.46855e-20	6.62747e-18
LOC102151831	KRTAP3-3-like	keratin-associated protein 3-3	3372.18	-2.18353	0.228676	-9.54857	1.31502e-21	7.95402e-19
LOC102157069	KRTAP9-1-like	keratin-associated protein 9-1-like	167.424	-2.15631	0.241006	-8.9471	3.64943e-19	1.43671e-16
LOC106557522	KRTAP4-2-like	keratin-associated protein 4-2-like	546.635	-2.14594	0.238012	-9.01607	1.94953e-19	7.84176e-17
LOC100855866	KRTAP12-2-like	keratin-associated protein 12-2-like	759.695	-2.14449	0.242515	-8.84271	9.34248e-19	3.45728e-16
KRTAP7-1	KRTAP7-1	keratin-associated protein 7-1	15983.9	-2.13117	0.234777	-9.0774	1.112e-19	4.6762e-17
KRTAP16-1	KRTAP16-1	keratin-associated protein16-1	3916.82	-2.12028	0.227929	-9.3024	1.37309e-20	6.35158e-18
LOC100685893	KRTAP17-1	keratin-associated protein 17-1	1762.53	-2.09064	0.220711	-9.47233	2.73671e-21	1.58242e-18
LOC610887	KRTAP12-1-like	keratin-associated protein 12-1-like	1543.06	-2.06315	0.23647	-8.72479	2.66684e-18	9.13787e-16
LOC608045	KRTAP2-4-like	keratin-associated protein 2-4-like	2854.14	-2.05394	0.239528	-8.57496	9.91238e-18	3.27516e-15
LOC100685322	KRTAP2-4-like	keratin-associated protein 2-4-like	2035.19	-2.051	0.240172	-8.53974	1.34522e-17	4.36677e-15
KRTAP8-1	KRTAP8-1	keratin associated protein 8-1	12057.3	-1.99858	0.237724	-8.40714	4.20113e-17	1.31752e-14
LOC102151604	KRTAP9-3-like	keratin-associated protein 9-3-like	2494.17	-1.98748	0.238588	-8.33019	8.07132e-17	2.44826e-14
LOC106557528	KRTAP29-1	keratin-associated protein 29-1	454.537	-1.97409	0.22339	-8.83697	9.83464e-19	3.56805e-16
LOC100686828		keratin-associated protein 6-1-like	4583.44	-1.93527	0.236897	-8.16923	3.10354e-16	8.83458e-14
KRTAP24-1	KRTAP24-1	keratin associated protein 24-1	1561.17	-1.87242	0.232689	-8.0469	8.49169e-16	2.3451e-13
LOC100686358		keratin-associated protein 13-1-like	50.7475	-1.72624	0.244557	-7.05864	1.68139e-12	3.3816e-10
LOC102153645		keratin-associated protein 26-1	1086.39	-1.66106	0.229179	-7.24788	4.23338e-13	9.00347e-11
LOC100686265	KRTAP13-1-like	keratin-associated protein 13-1-like	498.321	-1.37014	0.242509	-5.64983	1.60603e-08	2.37731e-06
LOC102151782	KRTAP6-1-like	keratin-associated protein 6-1-like	1722.32	-1.34602	0.24129	-5.57843	2.42699e-08	3.50833e-06
LOC100686187		keratin-associated protein 13-1-like	674.831	-0.987122	0.237918	-4.14901	3.33919e-05	0.00264039
KRTAP13-2	KRTAP13-2	keratin-associated protein 13-2	395.302	-0.950781	0.237615	-4.00135	6.29832e-05	0.00453454
LOC102151849		keratin-associated protein 21-1	3604.17	-0.945752	0.241023	-3.92391	8.71243e-05	0.0059706
LOC610875		keratin-associated protein 10-7	258.075	-0.894168	0.222106	-4.02586	5.67679e-05	0.00423842
