# Supplementary material for: Bald thigh syndrome in sighthounds—Revisiting the cause of a well-known disease
Source: PLoS One. 2019 Feb 22;14(2):e0212645. doi: 10.1371/journal.pone.0212645 (PMC6386255; doi:10.1371/journal.pone.0212645)
Supplement: S7 Table — iBAQ, intensity based absolute quantification; LFQ, label free quantitation; top3, median normalized intensities of the three most intense peptides. (XLSX) [file pone.0212645.s008.xlsx]

## Sheet: S7 Table
Leading razor protein	Gene Name	Protein IDs	Majority protein IDs	Fasta headers	Number of proteins	Peptides	Razor + unique peptides	Sequence coverage [%]	Mol. weight [kDa]	Sequence length	Q-value	Score	Identification type 1_BTS3	Identification type 2_BTS4	Identification type 3_BTS1	Identification type 4_BTS14	Identification type 5_C5	Identification type 6_C2	Identification type 7_C3	Identification type 8_C9	Intensity	iBAQ	MS/MS count	iBAQ 1_BTS3	iBAQ 2_BTS4	iBAQ 3_BTS1	iBAQ 4_BTS14	iBAQ 5_C5	iBAQ 6_C2	iBAQ 7_C3	iBAQ 8_C9	LFQ 1_BTS3	LFQ 2_BTS4	LFQ 3_BTS1	LFQ 4_BTS14	LFQ 5_C5	LFQ 6_C2	LFQ 7_C3	LFQ 8_C9	top3 1_BTS3	top3 2_BTS4	top3 3_BTS1	top3 4_BTS14	top3 5_C5	top3 6_C2	top3 7_C3	top3 8_C9	Only identified by site	Potential contaminant
CON_sp|O76009|KT33A_HUMAN	KRT33A	CON_sp|O76009|KT33A_HUMAN	CON_sp|O76009|KT33A_HUMAN	Keratin, type I cuticular Ha3-I OS=Homo sapiens OX=9606 GN=KRT33A PE=2 SV=2	1	37	5	56.7	45.94	404	0	28.164	By MS/MS	By matching	By MS/MS	By matching	By matching	By MS/MS	By MS/MS	By MS/MS	303310000	10832000	8	4043200	0	1987400	0	158510	1429900	2711900	501560	78350000	0	23104000	0	8094500	15115000	35893000	39652000	1.10564e+08	0	4.90035e+07	0	5.06918e+06	3.61255e+07	7.15693e+07	1.46278e+07		+
CON_sp|O76011|KRT34_HUMAN	KRT34	CON_sp|O76011|KRT34_HUMAN	CON_sp|O76011|KRT34_HUMAN	Keratin, type I cuticular Ha4 OS=Homo sapiens OX=9606 GN=KRT34 PE=1 SV=2	1	28	7	49.5	49.423	436	0	15.24	By matching	By matching	By MS/MS	By MS/MS	By MS/MS	By matching	By MS/MS	By MS/MS	91148000	3963000	12	0	0	739140	0	1367200	0	967120	889500	0	0	16651000	0	0	0	0	24125000	0	0	1.49707e+07	0	3.59149e+07	0	2.09654e+07	2.13089e+07		+
CON_sp|O76013-2|KRT36_HUMAN	KRT36	CON_sp|O76013-2|KRT36_HUMAN;CON_sp|O76013|KRT36_HUMAN	CON_sp|O76013-2|KRT36_HUMAN;CON_sp|O76013|KRT36_HUMAN	Isoform 2 of Keratin, type I cuticular Ha6 OS=Homo sapiens OX=9606 GN=KRT36;Keratin, type I cuticular Ha6 OS=Homo sapiens OX=9606 GN=KRT36 PE=2 SV=1	2	19	4	32.1	47.484	417	0	5.4857	By matching	By matching	By MS/MS	By MS/MS	By matching	By matching	By MS/MS	By MS/MS	249410000	10392000	6	0	0	9794900	0	0	0	0	597340	0	0	51414000	0	0	0	0	212980000	0	0	2.07011e+08	0	0	0	0	1.4932e+07		+
CON_sp|P00761|TRYP_PIG	tryp	CON_sp|P00761|TRYP_PIG	CON_sp|P00761|TRYP_PIG	Trypsin OS=Sus scrofa OX=9823 PE=1 SV=1	1	6	6	25.1	24.409	231	0	323.31	By MS/MS	By MS/MS	By MS/MS	By MS/MS	By MS/MS	By MS/MS	By MS/MS	By MS/MS	521000000000	47327000000	1676	6069900000	5907700000	5402200000	5084400000	6162400000	6003900000	5596300000	7100000000	60378000000	44082000000	80547000000	77550000000	73957000000	59247000000	57370000000	73316000000	56296252933	47962675920	45462132967	71431268064	65937867266	51140853425	49626342559	70370252675		+
CON_sp|P02533|K1C14_HUMAN	KRT14	CON_sp|P02533|K1C14_HUMAN	CON_sp|P02533|K1C14_HUMAN	Keratin, type I cytoskeletal 14 OS=Homo sapiens OX=9606 GN=KRT14 PE=1 SV=4	1	41	10	72	51.561	472	0	39.406	By MS/MS	By MS/MS	By MS/MS	By MS/MS	By MS/MS	By MS/MS	By MS/MS	By MS/MS	2128100000	73383000	166	3614400	7013200	2997500	8561500	22962000	8767700	15470000	3996800	130310000	123400000	87225000	318500000	179050000	157930000	129160000	156380000	9.21198e+07	1.46463e+08	6.85501e+07	2.76958e+08	6.84275e+08	2.21957e+08	3.63541e+08	1.10683e+08		+
CON_sp|P02662|CASA1_BOVIN	CSN1S1	CON_sp|P02662|CASA1_BOVIN	CON_sp|P02662|CASA1_BOVIN	Alpha-S1-casein OS=Bos taurus OX=9913 GN=CSN1S1 PE=1 SV=2	1	6	6	30.4	24.529	214	0	21.302	By MS/MS	By MS/MS	By MS/MS	By MS/MS	By MS/MS	By MS/MS	By matching	By MS/MS	217390000	21739000	29	903100	672890	13622000	1661500	233360	2179800	270440	2195700	9574400	8932700	142720000	22124000	5942700	15091000	5201800	26982000	8.82002e+06	5.71117e+06	1.07887e+08	2.51852e+07	2.66527e+06	1.96677e+07	2.549e+06	2.28696e+07		+
CON_sp|P02666|CASB_BOVIN	CSN2	CON_sp|P02666|CASB_BOVIN	CON_sp|P02666|CASB_BOVIN	Beta-casein OS=Bos taurus OX=9913 GN=CSN2 PE=1 SV=2	1	2	2	11.6	25.107	224	0	5.9213	By matching		By MS/MS	By MS/MS	By matching	By MS/MS	By matching	By MS/MS	78151000	11164000	12	169330	0	8187100	189650	98452	974310	184750	1360900	1069500	0	63885000	2662600	1993400	1197200	2709400	10139000	1.15759e+06	0	5.0468e+07	2.01235e+06	787102	6.15367e+06	1.21898e+06	9.92225e+06		+
CON_sp|P02768|ALBU_HUMAN	ALB	CON_sp|P02768|ALBU_HUMAN;CON_sp|P02768-2|ALBU_HUMAN;CON_sp|P02768-3|ALBU_HUMAN;CON_sp|P02769|ALBU_BOVIN	CON_sp|P02768|ALBU_HUMAN;CON_sp|P02768-2|ALBU_HUMAN;CON_sp|P02768-3|ALBU_HUMAN	Serum albumin OS=Homo sapiens OX=9606 GN=ALB PE=1 SV=2;Isoform 2 of Serum albumin OS=Homo sapiens OX=9606 GN=ALB;Isoform 3 of Serum albumin OS=Homo sapiens OX=9606 GN=ALB	4	19	19	42.4	69.366	609	0	55.138	By MS/MS	By MS/MS	By MS/MS	By MS/MS	By MS/MS	By MS/MS	By MS/MS	By MS/MS	676700000	18797000	106	3113700	1313700	3972200	718530	429500	5484900	625610	3139100	95561000	70460000	136220000	67257000	57175000	187940000	47524000	100990000	8.17221e+07	3.66697e+07	8.80751e+07	3.43125e+07	1.68899e+07	9.97936e+07	1.99428e+07	81343331		+
CON_sp|P04264|K2C1_HUMAN	KRT1	CON_sp|P04264|K2C1_HUMAN	CON_sp|P04264|K2C1_HUMAN	Keratin, type II cytoskeletal 1 OS=Homo sapiens OX=9606 GN=KRT1 PE=1 SV=6	1	56	54	74.8	66.038	644	0	323.31	By MS/MS	By MS/MS	By MS/MS	By MS/MS	By MS/MS	By MS/MS	By MS/MS	By MS/MS	70863000000	2285900000	2702	337520000	316200000	357790000	291530000	203510000	262350000	283940000	233090000	7664000000	6981600000	9039500000	12293000000	6333400000	5309000000	6523200000	6012300000	3086550407	2356517507	2439768298	2989278755	1865568303	2215945130	2135356776	1870379680		+
CON_sp|P04406|G3P_HUMAN	GAPDH	CON_sp|P04406|G3P_HUMAN;CON_sp|P04406-2|G3P_HUMAN	CON_sp|P04406|G3P_HUMAN;CON_sp|P04406-2|G3P_HUMAN	Glyceraldehyde-3-phosphate dehydrogenase OS=Homo sapiens OX=9606 GN=GAPDH PE=1 SV=3;Isoform 2 of Glyceraldehyde-3-phosphate dehydrogenase OS=Homo sapiens OX=9606 GN=GAPDH	2	13	4	53.1	36.053	335	0	14.501	By matching	By matching	By matching	By MS/MS	By MS/MS	By matching	By MS/MS	By MS/MS	83714000	4924400	14	0	0	0	1237200	3308600	0	300560	78002	0	0	0	48437000	46605000	0	13480000	5220700	0	0	0	3.18812e+07	5.45978e+07	0	4.81587e+06	1.38113e+06		+
CON_sp|P05109|S10A8_HUMAN	S100A8	CON_sp|P05109|S10A8_HUMAN	CON_sp|P05109|S10A8_HUMAN	Protein S100-A8 OS=Homo sapiens OX=9606 GN=S100A8 PE=1 SV=1	1	2	2	23.7	10.834	93	0.0032154	3.3209	By matching	By MS/MS	By MS/MS		By matching	By matching	By matching	By matching	21125000	2640600	2	483030	424450	727160	0	249550	261560	149210	345660	6413400	6972800	7095600	0	6102400	3686700	4226500	5185400	3.77393e+06	2.88203e+06	5.12283e+06	0	2.28012e+06	1.88802e+06	1.1251e+06	2.88027e+06		+
CON_sp|P08779|K1C16_HUMAN	KRT16	CON_sp|P08779|K1C16_HUMAN	CON_sp|P08779|K1C16_HUMAN	Keratin, type I cytoskeletal 16 OS=Homo sapiens OX=9606 GN=KRT16 PE=1 SV=4	1	35	9	57.5	51.267	473	0	60.516	By matching	By matching	By MS/MS	By MS/MS	By matching	By MS/MS	By matching	By MS/MS	329510000	11362000	28	78474	142520	163940	8880500	981140	102330	0	1013400	1504700	3428600	4952600	274890000	4582300	5790500	0	19585000	2.22254e+06	3.50798e+06	4.18682e+06	2.5231e+08	3.24974e+07	2.67751e+06	0	2.71412e+07		+
CON_sp|P13645|K1C10_HUMAN	KRT10	CON_sp|P13645|K1C10_HUMAN;tr|J9P1Z1|J9P1Z1_CANLF	CON_sp|P13645|K1C10_HUMAN	Keratin, type I cytoskeletal 10 OS=Homo sapiens OX=9606 GN=KRT10 PE=1 SV=6	2	40	33	64.7	58.826	584	0	323.31	By MS/MS	By MS/MS	By MS/MS	By MS/MS	By MS/MS	By MS/MS	By MS/MS	By MS/MS	33931000000	1305000000	1550	243810000	147310000	190320000	142480000	130120000	177240000	181260000	92487000	4315500000	2469000000	3500700000	4843200000	2123500000	1927000000	2081900000	1648100000	2785087887	8.55729e+08	1188050605	1286683170	1085978750	1339469516	1765261595	6.50181e+08		+
CON_sp|P13647|K2C5_HUMAN	KRT5	CON_sp|P13647|K2C5_HUMAN	CON_sp|P13647|K2C5_HUMAN	Keratin, type II cytoskeletal 5 OS=Homo sapiens OX=9606 GN=KRT5 PE=1 SV=3	1	69	8	59	62.378	590	0	21.743	By MS/MS	By MS/MS	By MS/MS	By MS/MS	By MS/MS	By MS/MS	By MS/MS	By MS/MS	474920000	15320000	70	1358300	1962000	2477000	4688900	527140	659120	1966100	1681300	47487000	40509000	66118000	146170000	15924000	6748100	38358000	54111000	3.69308e+07	3.9981e+07	5.30382e+07	1.52856e+08	1.86636e+07	1.84364e+07	4.94587e+07	4.2207e+07		+
CON_sp|P15924|DESP_HUMAN	DSP	CON_sp|P15924|DESP_HUMAN;CON_sp|P15924-3|DESP_HUMAN;CON_sp|P15924-2|DESP_HUMAN	CON_sp|P15924|DESP_HUMAN;CON_sp|P15924-3|DESP_HUMAN;CON_sp|P15924-2|DESP_HUMAN	Desmoplakin OS=Homo sapiens OX=9606 GN=DSP PE=1 SV=3;Isoform DSPIa of Desmoplakin OS=Homo sapiens OX=9606 GN=DSP;Isoform DPII of Desmoplakin OS=Homo sapiens OX=9606 GN=DSP	3	93	4	34.5	331.77	2871	0	46.486	By MS/MS	By MS/MS	By MS/MS	By MS/MS	By MS/MS	By MS/MS	By MS/MS	By MS/MS	690040000	4233400	25	526500	596750	196740	135620	421860	842250	554110	959540	47150000	80837000	31097000	27666000	76476000	105690000	82466000	212780000	8.38151e+07	8.25579e+07	2.82403e+07	3.35095e+07	7.85358e+07	1.23871e+08	8.51297e+07	1.62908e+08		+
CON_sp|P35527|K1C9_HUMAN	KRT9	CON_sp|P35527|K1C9_HUMAN	CON_sp|P35527|K1C9_HUMAN	Keratin, type I cytoskeletal 9 OS=Homo sapiens OX=9606 GN=KRT9 PE=1 SV=3	1	38	37	70.3	62.064	623	0	323.31	By MS/MS	By MS/MS	By MS/MS	By MS/MS	By MS/MS	By MS/MS	By MS/MS	By MS/MS	26244000000	1009400000	1335	153320000	140880000	156990000	146680000	66283000	102180000	141430000	101610000	2815800000	2820900000	3164900000	4624900000	1927300000	1806100000	2686400000	2596000000	1416851003	1023226770	9.79313e+08	1830433859	7.74437e+08	934963943	1156948088	8.24931e+08		+
CON_sp|P35908|K22E_HUMAN	KRT2	CON_sp|P35908|K22E_HUMAN	CON_sp|P35908|K22E_HUMAN	Keratin, type II cytoskeletal 2 epidermal OS=Homo sapiens OX=9606 GN=KRT2 PE=1 SV=2	1	53	40	82.6	65.432	639	0	323.31	By MS/MS	By MS/MS	By MS/MS	By MS/MS	By MS/MS	By MS/MS	By MS/MS	By MS/MS	20186000000	504640000	1029	79783000	73271000	79136000	57009000	48080000	75406000	46597000	45362000	2507100000	1916900000	2388700000	2793600000	1679800000	1629900000	1216100000	1369400000	1253846380	1058154821	9.54037e+08	1248214260	1063638575	1131110603	8.33797e+08	7.43222e+08		+
CON_sp|P48668|K2C6C_HUMAN	KRT6C	CON_sp|P48668|K2C6C_HUMAN;tr|J9P010|J9P010_CANLF;tr|F1PZZ3|F1PZZ3_CANLF;tr|Q8HZW3|Q8HZW3_CANLF;tr|J9P515|J9P515_CANLF;tr|F1PNP2|F1PNP2_CANLF;tr|J9P9M8|J9P9M8_CANLF;tr|F1PSA9|F1PSA9_CANLF;tr|F1PQI2|F1PQI2_CANLF	CON_sp|P48668|K2C6C_HUMAN	Keratin, type II cytoskeletal 6C OS=Homo sapiens OX=9606 GN=KRT6C PE=1 SV=3	9	55	4	59.6	60.024	564	0	13.387	By matching	By matching	By matching	By MS/MS	By MS/MS	By MS/MS	By matching	By MS/MS	97084000	3236100	10	0	0	0	3138500	0	0	0	97607	0	0	0	105540000	0	0	0	6840300	0	0	0	1.42721e+08	0	0	0	3.04994e+06		+
sp|O18840|ACTB_CANLF	ACTG1	CON_sp|P63261|ACTG_HUMAN;sp|O18840|ACTB_CANLF;CON_sp|P60709|ACTB_HUMAN;tr|J9NXE2|J9NXE2_CANLF;tr|J9NWY1|J9NWY1_CANLF;CON_sp|Q6S8J3|POTEE_HUMAN;CON_sp|A5A3E0|POTEF_HUMAN;tr|Q38QA2|Q38QA2_CANLF;tr|Q9GKL5|Q9GKL5_CANLF	CON_sp|P63261|ACTG_HUMAN;sp|O18840|ACTB_CANLF;CON_sp|P60709|ACTB_HUMAN;tr|J9NXE2|J9NXE2_CANLF;tr|J9NWY1|J9NWY1_CANLF	Actin, cytoplasmic 2 OS=Homo sapiens OX=9606 GN=ACTG1 PE=1 SV=1;Actin, cytoplasmic 1 OS=Canis lupus familiaris OX=9615 GN=ACTB PE=2 SV=3;Actin, cytoplasmic 1 OS=Homo sapiens OX=9606 GN=ACTB PE=1 SV=1;Actin, cytoplasmic 1 OS=Canis lupus familiaris OX=9615 G	9	20	20	69.9	41.792	375	0	172.42	By MS/MS	By MS/MS	By MS/MS	By MS/MS	By MS/MS	By MS/MS	By MS/MS	By MS/MS	7609800000	380490000	394	17678000	21061000	14010000	15482000	78887000	136030000	63657000	33685000	367660000	337420000	269430000	876220000	1031600000	1075300000	725650000	623950000	2.73477e+08	269939766	1.90578e+08	3.2301e+08	1102793814	1520981033	8.2802e+08	4.4994e+08
CON_sp|P78385|KRT83_HUMAN	KRT83	CON_sp|P78385|KRT83_HUMAN;tr|F1PLS4|F1PLS4_CANLF	CON_sp|P78385|KRT83_HUMAN	Keratin, type II cuticular Hb3 OS=Homo sapiens OX=9606 GN=KRT83 PE=1 SV=2	2	76	9	67.5	54.195	493	0	34.752	By MS/MS	By MS/MS	By MS/MS	By MS/MS	By MS/MS	By MS/MS	By MS/MS	By MS/MS	4104400000	132400000	91	22312000	19913000	7416800	14397000	15724000	17251000	21950000	13437000	282660000	387830000	259820000	227660000	406970000	277900000	352840000	578820000	4.12544e+08	4.53857e+08	1.89383e+08	6.55715e+08	4.96233e+08	3.70301e+08	5.10788e+08	2.90861e+08		+
CON_sp|Q02413|DSG1_HUMAN	DSG1	CON_sp|Q02413|DSG1_HUMAN;CON_sp|Q02413-2|DSG1_HUMAN	CON_sp|Q02413|DSG1_HUMAN	Desmoglein-1 OS=Homo sapiens OX=9606 GN=DSG1 PE=1 SV=2	2	5	4	7.9	113.75	1049	0	6.4549						By matching	By MS/MS	By MS/MS	17738000	432630	5	0	0	0	0	0	0	68876	363750	0	0	0	0	0	0	0	18821000	0	0	0	0	0	0	2.66162e+06	1.55338e+07		+
CON_sp|Q15323|K1H1_HUMAN	KRT31	CON_sp|Q15323|K1H1_HUMAN	CON_sp|Q15323|K1H1_HUMAN	Keratin, type I cuticular Ha1 OS=Homo sapiens OX=9606 GN=KRT31 PE=1 SV=3	1	51	10	69.7	47.237	416	0	315.16	By MS/MS	By MS/MS	By MS/MS	By MS/MS	By MS/MS	By MS/MS	By MS/MS	By MS/MS	44686000000	1718700000	2384	173030000	359370000	146500000	110850000	185370000	262120000	267770000	213680000	1605900000	3926800000	3068100000	2592000000	1672500000	2186700000	2086100000	4800300000	4370885478	7842398105	3230254668	4313395646	5504423587	6114428419	6514152006	5750577756		+
CON_sp|Q5D862|FILA2_HUMAN	FLG2	CON_sp|Q5D862|FILA2_HUMAN	CON_sp|Q5D862|FILA2_HUMAN	Filaggrin-2 OS=Homo sapiens OX=9606 GN=FLG2 PE=1 SV=1	1	4	4	3.8	248.07	2391	0	12.531	By MS/MS	By MS/MS	By MS/MS	By MS/MS	By MS/MS	By MS/MS	By MS/MS	By MS/MS	84660000	1144100	19	351390	95270	114620	108620	70994	145110	143620	114430	24036000	14699000	14396000	12632000	11190000	15141000	17856000	14398000	1.95101e+07	5.98368e+06	7.46942e+06	1.17242e+07	6.0001e+06	9.68867e+06	1.00171e+07	8.82016e+06		+
CON_sp|Q86YZ3|HORN_HUMAN	HRNR	CON_sp|Q86YZ3|HORN_HUMAN;tr|J9P5Q5|J9P5Q5_CANLF	CON_sp|Q86YZ3|HORN_HUMAN	Hornerin OS=Homo sapiens OX=9606 GN=HRNR PE=1 SV=2	2	12	12	12.6	282.39	2850	0	152.93	By MS/MS	By MS/MS	By MS/MS	By MS/MS	By MS/MS	By MS/MS	By MS/MS	By MS/MS	918900000	10811000	130	918180	1106800	2982600	991060	927830	756440	1791500	1336300	107560000	47693000	346340000	86572000	160820000	33687000	131850000	78314000	6.58122e+07	7.76985e+07	1.82468e+08	1.18243e+08	8.41774e+07	5.532e+07	132437314	1.1392e+08		+
CON_sp|Q8N1N4-2|K2C78_HUMAN	KRT78	CON_sp|Q8N1N4-2|K2C78_HUMAN;CON_sp|Q8N1N4|K2C78_HUMAN	CON_sp|Q8N1N4-2|K2C78_HUMAN;CON_sp|Q8N1N4|K2C78_HUMAN	Isoform 2 of Keratin, type II cytoskeletal 78 OS=Homo sapiens OX=9606 GN=KRT78;Keratin, type II cytoskeletal 78 OS=Homo sapiens OX=9606 GN=KRT78 PE=1 SV=2	2	6	2	11.2	45.017	410	0	3.5527	By MS/MS	By MS/MS	By MS/MS	By MS/MS	By MS/MS	By MS/MS	By MS/MS	By MS/MS	89768000	3740300	18	1253800	348180	465170	258490	444670	428000	347950	194100	14732000	5833900	8794100	8654200	7932400	5654900	4872900	8002500	2.93871e+07	7.09243e+06	9.83133e+06	9.40377e+06	1.21887e+07	9.2683e+06	7.8709e+06	4.85218e+06		+
eq|O76015.3|KRT37_CANIS	KRT37	eq|O76015.3|KRT37_CANIS	eq|O76015.3|KRT37_CANIS	KRT37 Canis lupus familiaris keratin 37 (KRT37) (Vetsuisse), Length=440, O76015.3 Human= Keratin, type I cuticular Ha8 Blast Score=646 E=0, Length=456	1	67	62	99.8	49.101	440	0	323.31	By MS/MS	By MS/MS	By MS/MS	By MS/MS	By MS/MS	By MS/MS	By MS/MS	By MS/MS	232000000000	8602500000	3908	848250000	802800000	2766900000	956340000	3712200	151750000	848430000	2224400000	15391000000	12470000000	52531000000	29915000000	216050000	3118900000	18595000000	40233000000	7758676319	5659083551	15855660370	17569599626	76893222	1157681902	5721957096	17015706943
eq|O95678.2|KRT75_CANIS	KRT75	eq|O95678.2|KRT75_CANIS;tr|E2R917|E2R917_CANLF;eq|P05787.7|KRT8_CANIS	eq|O95678.2|KRT75_CANIS;tr|E2R917|E2R917_CANLF	KRT75 Canis lupus familiaris keratin 75 (KRT75) (Vetsuisse), Length=551, O95678.2 Human= Keratin, type II cytoskeletal 75 Blast Score=882 E=0, Length=551;Keratin 75 OS=Canis lupus familiaris OX=9615 GN=KRT75 PE=3 SV=2	3	84	82	73	59.42	551	0	323.31	By MS/MS	By MS/MS	By MS/MS	By MS/MS	By MS/MS	By MS/MS	By MS/MS	By MS/MS	527000000000	16988000000	4528	2313400000	2529400000	2026700000	1120200000	1951700000	2776000000	2228600000	2042100000	34028000000	36546000000	42953000000	48840000000	48141000000	48839000000	68584000000	68752000000	62829310616	60017750162	47724557674	45677390842	56235181939	57813244298	46289983741	49941297320
eq|O95678.2B|KRT124_CANIS	KRT124	eq|O95678.2B|KRT124_CANIS	eq|O95678.2B|KRT124_CANIS	KRT124 Canis lupus familiaris keratin 124 (KRT124) (Vetsuisse), Length=531, O95678.2 Human= Keratin, type II cytoskeletal 75 Blast Score=666 E=0, Length=551	1	24	2	25	58.154	531	1	-2	By MS/MS	By matching	By matching	By MS/MS	By MS/MS	By MS/MS	By MS/MS	By MS/MS	27142000	969370	8	0	0	0	107080	273890	358250	146850	83297	0	0	0	4431900	8102400	7215300	1280300	3823500	0	0	0	4.54462e+06	8.7589e+06	9.05085e+06	3.87551e+06	2.42926e+06	+
eq|P04259.5|KRT6A_CANIS	KRT6A	eq|P04259.5|KRT6A_CANIS;tr|F1PTS8|F1PTS8_CANLF	eq|P04259.5|KRT6A_CANIS;tr|F1PTS8|F1PTS8_CANLF	KRT6A Canis lupus familiaris keratin 6A (KRT6A) (Vetsuisse), Length=570, P04259.5 Human= Keratin, type II cytoskeletal 6B Blast Score=816 E=0, Length=564;Uncharacterized protein OS=Canis lupus familiaris OX=9615 GN=KRT6A PE=3 SV=1	2	71	5	70.5	60.583	570	0	27.761	By MS/MS	By MS/MS	By MS/MS	By matching	By MS/MS	By MS/MS	By MS/MS	By MS/MS	1215800000	40528000	87	1923700	2086000	1198300	0	6646100	15820000	9307800	3545800	51312000	55405000	27162000	0	139050000	169250000	149330000	87098000	5.63646e+07	5.3116e+07	3.1657e+07	0	2.27721e+08	4.02249e+08	2.43373e+08	1.10796e+08
eq|P04259.5B|KRT6B_CANIS	KRT6B	eq|P04259.5B|KRT6B_CANIS;tr|L7N095|L7N095_CANLF	eq|P04259.5B|KRT6B_CANIS;tr|L7N095|L7N095_CANLF	KRT6B Canis lupus familiaris keratin 6B (KRT6B) (Vetsuisse), Length=570, P04259.5 Human= Keratin, type II cytoskeletal 6B Blast Score=814 E=0, Length=564;Keratin 5 OS=Canis lupus familiaris OX=9615 GN=KRT5 PE=3 SV=1	2	76	48	70.9	60.621	570	0	323.31	By MS/MS	By MS/MS	By MS/MS	By MS/MS	By MS/MS	By MS/MS	By MS/MS	By MS/MS	85631000000	2854400000	2079	165330000	223320000	141520000	103450000	467470000	678600000	654320000	420330000	3212900000	4608800000	3305100000	4161800000	8757900000	8151500000	9277100000	7849600000	3010234435	3122500922	2235870173	2842826057	6964902780	8392852702	7428148548	6610394810
eq|P08779.4|KRT16_CANIS	KRT16	eq|P08779.4|KRT16_CANIS;tr|E2RKR1|E2RKR1_CANLF;eq|P35900.1|KRT20_CANIS;eq|Q8N1A0.1|KRT222_CANIS;tr|J9JHV3|J9JHV3_CANLF;tr|A7XZY9|A7XZY9_CANLF	eq|P08779.4|KRT16_CANIS	KRT16 Canis lupus familiaris keratin 16 (KRT16) (Vetsuisse), Length=477, P08779.4 Human= Keratin, type I cytoskeletal 16 Blast Score=644 E=0, Length=473	6	54	42	83	51.681	477	0	323.31	By MS/MS	By MS/MS	By MS/MS	By MS/MS	By MS/MS	By MS/MS	By MS/MS	By MS/MS	74606000000	2763200000	2388	208730000	275740000	179790000	146020000	358910000	523630000	642980000	427400000	2896900000	3741700000	3991500000	4794500000	6167200000	6383000000	7830000000	8031700000	3133913746	2932173335	1944631595	3612399186	3486561589	4246222396	6473275002	3448828289
eq|P12035.3C|KRT127_CANIS	KRT127	eq|P12035.3C|KRT127_CANIS	eq|P12035.3C|KRT127_CANIS	KRT127 Canis lupus familiaris keratin 127 (KRT127) (Vetsuisse), Length=581, P12035.3 Human= Keratin, type II cytoskeletal 3 Blast Score=494 E=3E-169, Length=628	1	6	3	5	63.088	581	0	18.537	By MS/MS	By MS/MS	By MS/MS	By MS/MS	By MS/MS	By MS/MS	By MS/MS	By MS/MS	4110300000	124550000	76	11372000	9786300	10394000	5971600	16076000	17898000	34605000	18452000	286270000	219470000	245680000	220690000	306680000	284580000	504110000	392650000	3.66492e+08	2.74101e+08	3.02046e+08	2.98703e+08	6.05903e+08	5.3291e+08	1076340690	6.3424e+08
eq|P78386.1|KRT85_CANIS	KRT85	eq|P78386.1|KRT85_CANIS;tr|E2R484|E2R484_CANLF	eq|P78386.1|KRT85_CANIS;tr|E2R484|E2R484_CANLF	KRT85 Canis lupus familiaris keratin 85 (KRT85) (Vetsuisse), Length=507, P78386.1 Human= Keratin, type II cuticular Hb5 Blast Score=972 E=0, Length=507;Keratin 85 OS=Canis lupus familiaris OX=9615 GN=KRT85 PE=3 SV=2	2	127	70	98.8	55.82	507	0	323.31	By MS/MS	By MS/MS	By MS/MS	By MS/MS	By MS/MS	By MS/MS	By MS/MS	By MS/MS	1320000000000	41115000000	10235	7233000000	8946400000	4761700000	2503500000	4777700000	5539900000	4064900000	3287700000	124000000000	138000000000	94316000000	103000000000	98654000000	81483000000	76668000000	82575000000	117804000000	141271000000	69552118583	59206964850	89227400605	74812848985	60449180131	57182052309
eq|Q15323.3C|KRT34_CANIS	KRT34	eq|Q15323.3C|KRT34_CANIS;tr|F1PZD8|F1PZD8_CANLF	eq|Q15323.3C|KRT34_CANIS;tr|F1PZD8|F1PZD8_CANLF	KRT34 Canis lupus familiaris keratin 34 (KRT34) (Vetsuisse), Length=393, Q15323.3 Human= Keratin, type I cuticular Ha1 Blast Score=689 E=0, Length=416;Uncharacterized protein OS=Canis lupus familiaris OX=9615 GN=KRT34 PE=3 SV=2	2	83	24	96.2	44.862	393	0	323.31	By MS/MS	By MS/MS	By MS/MS	By MS/MS	By MS/MS	By MS/MS	By MS/MS	By MS/MS	1120000000000	44902000000	4596	5636500000	9669900000	5600100000	2613700000	5619200000	7217900000	5327400000	3217400000	86135000000	99628000000	84639000000	86216000000	94078000000	63355000000	70050000000	71466000000	93857137408	155095000000	93202497221	68757575293	95975695141	128674000000	88698211410	52699333134
eq|Q7Z3Y8.2|KRT27_CANIS	KRT27	eq|Q7Z3Y8.2|KRT27_CANIS;tr|E2R170|E2R170_CANLF;tr|E2R164|E2R164_CANLF;eq|Q7Z3Y9.2|KRT26_CANIS	eq|Q7Z3Y8.2|KRT27_CANIS;tr|E2R170|E2R170_CANLF	KRT27 Canis lupus familiaris keratin 27 (KRT27) (Vetsuisse), Length=446, Q7Z3Y8.2 Human= Keratin, type I cytoskeletal 27 Blast Score=805 E=0, Length=459;Keratin 27 OS=Canis lupus familiaris OX=9615 GN=KRT27 PE=3 SV=2	4	10	8	27.6	48.748	446	0	15.732	By MS/MS	By MS/MS	By matching	By matching	By MS/MS	By MS/MS	By MS/MS	By MS/MS	227290000	9091500	25	925310	578370	575030	161070	658460	3577000	2157000	459290	14493000	17303000	10359000	8212500	25116000	27546000	38783000	17359000	2.25923e+07	1.22725e+07	1.26598e+07	6.10391e+06	1.88013e+07	6.79512e+07	3.70672e+07	1.19596e+07
sp|E2QXF3|RL15_CANLF	RPL15	sp|E2QXF3|RL15_CANLF	sp|E2QXF3|RL15_CANLF	60S ribosomal protein L15 OS=Canis lupus familiaris OX=9615 GN=RPL15 PE=1 SV=1	1	2	2	9.3	24.146	204	0	3.4559	By MS/MS	By MS/MS	By matching	By matching	By MS/MS	By MS/MS	By matching	By MS/MS	22988000	2089800	6	397210	344340	224860	155620	63729	557270	102100	244690	6317100	4152400	4259400	3841600	3738300	5179900	3918000	6276000	4.26723e+06	3.21491e+06	2.17813e+06	2.59476e+06	800648	5.53097e+06	1.05856e+06	2.8034e+06
sp|P54714|TPIS_CANLF	TPI1	sp|P54714|TPIS_CANLF;tr|A0A0A0MPD0|A0A0A0MPD0_CANLF	sp|P54714|TPIS_CANLF;tr|A0A0A0MPD0|A0A0A0MPD0_CANLF	Triosephosphate isomerase OS=Canis lupus familiaris OX=9615 GN=TPI1 PE=1 SV=3;Triosephosphate isomerase OS=Canis lupus familiaris OX=9615 GN=TPI1 PE=3 SV=1	2	6	6	41.4	26.714	249	0	24.814	By MS/MS	By MS/MS	By MS/MS	By MS/MS	By MS/MS	By MS/MS	By MS/MS	By MS/MS	235540000	13855000	22	273320	1690200	746550	948970	1338400	5015600	1927100	1915000	27881000	33336000	23237000	47498000	49992000	66022000	37380000	27460000	4.53795e+06	1.91903e+07	9.03059e+06	2.44535e+07	2.44847e+07	6.03078e+07	3.08777e+07	3.39084e+07
sp|P60952|CDC42_CANLF	CDC42	sp|P60952|CDC42_CANLF;tr|J9P730|J9P730_CANLF;tr|J9NYK5|J9NYK5_CANLF	sp|P60952|CDC42_CANLF;tr|J9P730|J9P730_CANLF	Cell division control protein 42 homolog OS=Canis lupus familiaris OX=9615 GN=CDC42 PE=2 SV=2;Uncharacterized protein OS=Canis lupus familiaris OX=9615 PE=4 SV=1	3	3	2	20.4	21.258	191	0	4.2466	By matching	By matching	By matching	By matching	By MS/MS	By MS/MS	By matching	By matching	36424000	4047100	3	133850	731130	326540	319830	451020	1357100	113300	614340	8092200	7338600	6038700	6243300	8905800	8167900	8827700	6874200	1.17646e+06	5.58496e+06	2.58806e+06	4.36318e+06	4.63606e+06	1.102e+07	961101	5.75897e+06
sp|P62999|RAC1_CANLF	RAC1	sp|P62999|RAC1_CANLF;tr|F1P7Q4|F1P7Q4_CANLF;tr|E2RJH1|E2RJH1_CANLF;tr|F1PYQ1|F1PYQ1_CANLF;tr|E2QU83|E2QU83_CANLF;tr|F1PYF1|F1PYF1_CANLF;tr|E2R020|E2R020_CANLF	sp|P62999|RAC1_CANLF;tr|F1P7Q4|F1P7Q4_CANLF;tr|E2RJH1|E2RJH1_CANLF;tr|F1PYQ1|F1PYQ1_CANLF	Ras-related C3 botulinum toxin substrate 1 OS=Canis lupus familiaris OX=9615 GN=RAC1 PE=1 SV=1;Ras-related C3 botulinum toxin substrate 1 OS=Canis lupus familiaris OX=9615 GN=RAC1 PE=4 SV=2;Rac family small GTPase 2 OS=Canis lupus familiaris OX=9615 GN=RAC	7	4	4	22.4	21.45	192	0	4.9557	By MS/MS	By matching	By MS/MS		By MS/MS	By MS/MS	By MS/MS		41867000	5233400	9	632850	971080	628810	0	396570	1622900	981220	0	13149000	11914000	11250000	0	14143000	9183700	12350000	0	4.94452e+06	6.59371e+06	4.42996e+06	0	3.62348e+06	1.17144e+07	7.3986e+06	0
sp|P63050|RL40_CANLF	UBA52	sp|P63050|RL40_CANLF;tr|F1PEZ4|F1PEZ4_CANLF;tr|F1PDG4|F1PDG4_CANLF;tr|J9NVT1|J9NVT1_CANLF;tr|J9P601|J9P601_CANLF	sp|P63050|RL40_CANLF;tr|F1PEZ4|F1PEZ4_CANLF;tr|F1PDG4|F1PDG4_CANLF;tr|J9NVT1|J9NVT1_CANLF	Ubiquitin-60S ribosomal protein L40 OS=Canis lupus familiaris OX=9615 GN=UBA52 PE=2 SV=2;Uncharacterized protein OS=Canis lupus familiaris OX=9615 GN=RPS27A PE=4 SV=2;Uncharacterized protein OS=Canis lupus familiaris OX=9615 GN=UBB PE=4 SV=2;Ubiquitin C OS	5	6	6	36.7	14.728	128	0	42.796	By MS/MS	By MS/MS	By MS/MS	By MS/MS	By MS/MS	By MS/MS	By MS/MS	By MS/MS	616930000	102820000	60	14055000	11650000	9022400	8028200	6616300	29517000	9457500	14476000	106330000	101530000	129790000	106210000	77122000	88922000	149430000	150580000	7.3352e+07	4.92953e+07	4.1374e+07	6.06968e+07	3.99072e+07	1.35949e+08	4.08767e+07	7.03188e+07
sp|Q4LAL9|CATD_CANLF	CTSD	sp|Q4LAL9|CATD_CANLF	sp|Q4LAL9|CATD_CANLF	Cathepsin D OS=Canis lupus familiaris OX=9615 GN=CTSD PE=2 SV=1	1	8	8	22.7	44.32	410	0	21.276	By MS/MS	By MS/MS	By MS/MS	By MS/MS	By MS/MS	By MS/MS	By MS/MS	By MS/MS	405340000	21334000	49	2449700	4876800	2398700	675700	1364200	5495200	2632500	1440800	54349000	63312000	59228000	39453000	49066000	75535000	46335000	44940000	3.25676e+07	6.3559e+07	3.20921e+07	1.2461e+07	2.40268e+07	6.62989e+07	3.74054e+07	2.03188e+07
sp|Q50KA9|NDKA_CANLF	NME1	sp|Q50KA9|NDKA_CANLF;tr|J9P4I5|J9P4I5_CANLF;tr|J9P9D9|J9P9D9_CANLF	sp|Q50KA9|NDKA_CANLF;tr|J9P4I5|J9P4I5_CANLF	Nucleoside diphosphate kinase A OS=Canis lupus familiaris OX=9615 GN=NME1 PE=2 SV=1;Nucleoside diphosphate kinase OS=Canis lupus familiaris OX=9615 PE=3 SV=1	3	8	2	67.8	17.18	152	0	25.757	By MS/MS	By MS/MS	By MS/MS	By matching	By MS/MS	By MS/MS	By MS/MS	By MS/MS	44810000	4481000	9	239340	226890	134660	0	113280	2774100	328480	664190	6042900	5463400	4811000	0	5012200	15792000	6620400	9044500	2.33749e+06	1.92574e+06	1.18584e+06	0	1.29379e+06	2.50307e+07	3.09603e+06	6.91803e+06
sp|Q6TEQ7|ANXA2_CANLF	ANXA2	sp|Q6TEQ7|ANXA2_CANLF;tr|E2RKW9|E2RKW9_CANLF;tr|J9PAF9|J9PAF9_CANLF;tr|J9P1X3|J9P1X3_CANLF	sp|Q6TEQ7|ANXA2_CANLF	Annexin A2 OS=Canis lupus familiaris OX=9615 GN=ANXA2 PE=1 SV=1	4	30	30	74	38.654	339	0	292.36	By MS/MS	By MS/MS	By MS/MS	By MS/MS	By MS/MS	By MS/MS	By MS/MS	By MS/MS	6278600000	272980000	393	26881000	32594000	38793000	11499000	18182000	57966000	50336000	36733000	646810000	416130000	566550000	383970000	686310000	645180000	746340000	709740000	2.50846e+08	2.98797e+08	3.24715e+08	182728967	1.91976e+08	4.15231e+08	4.19156e+08	4.16954e+08
sp|Q7YRU7|DSG3_CANLF	DSG3	sp|Q7YRU7|DSG3_CANLF	sp|Q7YRU7|DSG3_CANLF	Desmoglein-3 OS=Canis lupus familiaris OX=9615 GN=DSG3 PE=2 SV=1	1	2	2	2.4	107.55	993	1	-2	By matching	By matching	By matching	By matching	By MS/MS	By MS/MS	By MS/MS	By matching	1040200000	28113000	4	2882200	3926500	2158900	4206200	1985500	3409600	3234600	6309400	156410000	243440000	208960000	363370000	208230000	124520000	266070000	336390000	1.04151e+08	1.23307e+08	7.03448e+07	2.35901e+08	8.39023e+07	113822471	1.12803e+08	2.43156e+08	+
sp|Q8MJ47|PP1B_CANLF	PPP1CB	sp|Q8MJ47|PP1B_CANLF;tr|F1P7S9|F1P7S9_CANLF;sp|Q8MJ46|PP1G_CANLF;tr|L7N0D0|L7N0D0_CANLF;tr|E2QXE0|E2QXE0_CANLF;tr|J9P5A8|J9P5A8_CANLF;sp|Q8WMS6|PP1A_CANLF	sp|Q8MJ47|PP1B_CANLF;tr|F1P7S9|F1P7S9_CANLF;sp|Q8MJ46|PP1G_CANLF;tr|L7N0D0|L7N0D0_CANLF;tr|E2QXE0|E2QXE0_CANLF;tr|J9P5A8|J9P5A8_CANLF;sp|Q8WMS6|PP1A_CANLF	Serine/threonine-protein phosphatase PP1-beta catalytic subunit OS=Canis lupus familiaris OX=9615 GN=PPP1CB PE=2 SV=4;Serine/threonine-protein phosphatase OS=Canis lupus familiaris OX=9615 GN=PPP1CB PE=3 SV=2;Serine/threonine-protein phosphatase PP1-gamma	7	4	4	24.2	37.186	327	0	16.645	By MS/MS	By MS/MS	By MS/MS	By MS/MS	By MS/MS	By MS/MS	By MS/MS	By MS/MS	125560000	7386100	39	1083300	1892300	869960	389240	837700	1069400	445480	798690	18910000	18113000	13747000	16195000	18972000	11246000	8261200	14718000	1.79852e+07	2.73036e+07	1.30238e+07	1.00301e+07	1.62647e+07	1.64035e+07	7.138e+06	1.41422e+07
sp|Q9GLK0|TGM1_CANLF	TGM1	sp|Q9GLK0|TGM1_CANLF;tr|F1PIG4|F1PIG4_CANLF	sp|Q9GLK0|TGM1_CANLF;tr|F1PIG4|F1PIG4_CANLF	Protein-glutamine gamma-glutamyltransferase K OS=Canis lupus familiaris OX=9615 GN=TGM1 PE=2 SV=1;Protein-glutamine gamma-glutamyltransferase K OS=Canis lupus familiaris OX=9615 GN=TGM1 PE=4 SV=2	2	5	5	8.6	89.755	815	0	14.221	By matching	By MS/MS	By matching	By matching	By MS/MS	By MS/MS	By MS/MS		72223000	1679600	10	108210	108950	22965	132460	183490	974700	148830	0	8252400	9355800	6276700	13677000	11033000	37883000	14401000	0	4.5443e+06	3.97607e+06	869613	8.6336e+06	9.01142e+06	3.5286e+07	6.03202e+06	0
sp|Q9XSJ7|CO1A1_CANLF	COL1A1	sp|Q9XSJ7|CO1A1_CANLF;tr|F1Q3I5|F1Q3I5_CANLF	sp|Q9XSJ7|CO1A1_CANLF;tr|F1Q3I5|F1Q3I5_CANLF	Collagen alpha-1(I) chain OS=Canis lupus familiaris OX=9615 GN=COL1A1 PE=1 SV=1;Collagen alpha-1(I) chain OS=Canis lupus familiaris OX=9615 GN=COL1A1 PE=4 SV=2	2	7	7	5.8	138.76	1460	0	30.151						By MS/MS	By MS/MS		343400000	4704100	26	0	0	0	0	0	3312900	1391200	0	0	0	0	0	0	191610000	98487000	0	0	0	0	0	0	1.56108e+08	8.49177e+07	0
tr|A0A077LQA5|A0A077LQA5_CANLF	TUBA1A	tr|A0A077LQA5|A0A077LQA5_CANLF;tr|J9NXT1|J9NXT1_CANLF;tr|F1PE21|F1PE21_CANLF;tr|E2QTQ9|E2QTQ9_CANLF;tr|J9P0P6|J9P0P6_CANLF;tr|F1P7S1|F1P7S1_CANLF;tr|J9P2P4|J9P2P4_CANLF	tr|A0A077LQA5|A0A077LQA5_CANLF;tr|J9NXT1|J9NXT1_CANLF;tr|F1PE21|F1PE21_CANLF;tr|E2QTQ9|E2QTQ9_CANLF	Tubulin alpha chain OS=Canis lupus familiaris OX=9615 GN=TUBA1A PE=2 SV=1;Tubulin alpha chain OS=Canis lupus familiaris OX=9615 GN=TUBA3C PE=3 SV=1;Tubulin alpha chain OS=Canis lupus familiaris OX=9615 GN=LOC477570 PE=3 SV=2;Uncharacterized protein OS=Cani	7	15	15	52.3	50.135	451	0	93.724	By MS/MS	By MS/MS	By MS/MS	By MS/MS	By MS/MS	By MS/MS	By MS/MS	By MS/MS	3526900000	167950000	308	18505000	18996000	19239000	9190800	25408000	41697000	18413000	16501000	365010000	295800000	364480000	502470000	381660000	362140000	315730000	330580000	2.53623e+08	2.46366e+08	2.10555e+08	1.95996e+08	3.4119e+08	4.04851e+08	2.38383e+08	2.31671e+08
tr|A0A0B4J194|A0A0B4J194_CANLF	GOT2	tr|A0A0B4J194|A0A0B4J194_CANLF;tr|J9P3R1|J9P3R1_CANLF	tr|A0A0B4J194|A0A0B4J194_CANLF;tr|J9P3R1|J9P3R1_CANLF	Aspartate aminotransferase OS=Canis lupus familiaris OX=9615 GN=GOT2 PE=4 SV=1;Aspartate aminotransferase OS=Canis lupus familiaris OX=9615 PE=4 SV=1	2	6	6	15.8	47.44	430	0	12.853		By matching		By matching	By matching	By MS/MS	By matching	By MS/MS	30309000	1122600	5	0	58866	0	48785	39797	943460	31647	0	0	4027600	0	4626900	0	8221800	3585500	0	0	1.34901e+06	0	1.99659e+06	1.22721e+06	2.06964e+07	805366	0
tr|A0A0B4J1A2|A0A0B4J1A2_CANLF	PKP1	tr|A0A0B4J1A2|A0A0B4J1A2_CANLF	tr|A0A0B4J1A2|A0A0B4J1A2_CANLF	Uncharacterized protein OS=Canis lupus familiaris OX=9615 GN=LOC100855871 PE=4 SV=1	1	24	24	39.6	80.525	727	0	132.87	By MS/MS	By MS/MS	By MS/MS	By MS/MS	By MS/MS	By MS/MS	By MS/MS	By MS/MS	2407300000	53495000	363	6434600	5885000	7379100	3533700	4276300	10474000	7788500	7723200	287390000	373280000	363060000	368180000	312390000	329730000	415690000	372860000	1.0773e+08	7.82566e+07	1.07746e+08	104798976	9.03561e+07	1.55668e+08	1.83874e+08	1.27383e+08
tr|A0A140T8E6|A0A140T8E6_CANLF	JUP	tr|A0A140T8E6|A0A140T8E6_CANLF;CON_sp|P14923|PLAK_HUMAN;tr|Q6VAH9|Q6VAH9_CANLF	tr|A0A140T8E6|A0A140T8E6_CANLF;CON_sp|P14923|PLAK_HUMAN	Junction plakoglobin OS=Canis lupus familiaris OX=9615 GN=JUP PE=4 SV=1;Junction plakoglobin OS=Homo sapiens OX=9606 GN=JUP PE=1 SV=3	3	32	32	57.5	81.758	744	0	231.6	By MS/MS	By MS/MS	By MS/MS	By MS/MS	By MS/MS	By MS/MS	By MS/MS	By MS/MS	12390000000	269340000	792	46234000	32903000	35881000	12273000	27693000	49124000	31121000	34115000	1419500000	1083400000	1220000000	1345500000	1585600000	1872400000	1482500000	1302600000	6.66294e+08	5.15349e+08	5.48074e+08	3.83007e+08	5.28679e+08	9.27805e+08	5.82564e+08	5.6826e+08
tr|A0A193BKW7|A0A193BKW7_CANLF	COX2	tr|A0A193BKW7|A0A193BKW7_CANLF;tr|H8Y2X7|H8Y2X7_CANLF;tr|A0A289ZC75|A0A289ZC75_CANLF;tr|A0A289YRD8|A0A289YRD8_CANLF;tr|A0A289YDE6|A0A289YDE6_CANLF;tr|A0A289Y2F9|A0A289Y2F9_CANLF;tr|V5LKV5|V5LKV5_CANLF;tr|V5LKB8|V5LKB8_CANLF;tr|V5LK77|V5LK77_CANLF;tr|Q49RZ9|Q49RZ9_CANLF;tr|Q49RY6|Q49RY6_CANLF;tr|Q49RW0|Q49RW0_CANLF;tr|Q49RE1|Q49RE1_CANLF;tr|Q1HKN0|Q1HKN0_CANLF;tr|H8Y3H1|H8Y3H1_CANLF;tr|H8Y355|H8Y3…	tr|A0A193BKW7|A0A193BKW7_CANLF;tr|H8Y2X7|H8Y2X7_CANLF;tr|A0A289ZC75|A0A289ZC75_CANLF;tr|A0A289YRD8|A0A289YRD8_CANLF;tr|A0A289YDE6|A0A289YDE6_CANLF;tr|A0A289Y2F9|A0A289Y2F9_CANLF;tr|V5LKV5|V5LKV5_CANLF;tr|V5LKB8|V5LKB8_CANLF;tr|V5LK77|V5LK77_CANLF;tr|Q49RZ9|Q49RZ9_CANLF;tr|Q49RY6|Q49RY6_CANLF;tr|Q49RW0|Q49RW0_CANLF;tr|Q49RE1|Q49RE1_CANLF;tr|Q1HKN0|Q1HKN0_CANLF;tr|H8Y3H1|H8Y3H1_CANLF;tr|H8Y355|H8Y3…	Cytochrome c oxidase subunit 2 (Fragment) OS=Canis lupus familiaris OX=9615 GN=COX2 PE=3 SV=1;Cytochrome c oxidase subunit 2 (Fragment) OS=Canis lupus familiaris OX=9615 GN=COX2 PE=3 SV=1;Cytochrome c oxidase subunit 2 (Fragment) OS=Canis lupus familiaris	58	3	3	20.9	20.253	177	0	6.4056	By MS/MS	By MS/MS	By matching	By matching	By MS/MS	By MS/MS	By matching	By MS/MS	174770000	34953000	11	2354700	6070000	1007600	2509100	2547700	15105000	1546000	3812900	26545000	47288000	16506000	22001000	37623000	46944000	18590000	26721000	1.14983e+07	2.42024e+07	4.43639e+06	1.68369e+07	1.24474e+07	6.51873e+07	7.28578e+06	1.78685e+07
tr|A0A1R3UGQ4|A0A1R3UGQ4_CANLF	KLNA1	tr|A0A1R3UGQ4|A0A1R3UGQ4_CANLF;sp|P09582|ESTA_CANLF;tr|F1Q0C0|F1Q0C0_CANLF	tr|A0A1R3UGQ4|A0A1R3UGQ4_CANLF;sp|P09582|ESTA_CANLF;tr|F1Q0C0|F1Q0C0_CANLF	Kallikrein A1 OS=Canis lupus familiaris OX=9615 GN=KLNA1 PE=3 SV=1;Arginine esterase OS=Canis lupus familiaris OX=9615 PE=1 SV=1;Arginine esterase precursor OS=Canis lupus familiaris OX=9615 GN=KLK2 PE=3 SV=2	3	10	10	38.1	28.769	260	0	59.246		By MS/MS			By MS/MS				264110000	29345000	24	0	2409900	0	0	26936000	0	0	0	0	48520000	0	0	597070000	0	0	0	0	1.8409e+07	0	0	1.83414e+08	0	0	0
tr|A7XY82|A7XY82_CANLF	Pmel17	tr|A7XY82|A7XY82_CANLF;tr|F1PVD8|F1PVD8_CANLF	tr|A7XY82|A7XY82_CANLF;tr|F1PVD8|F1PVD8_CANLF	Pmel17 OS=Canis lupus familiaris OX=9615 GN=Pmel17 PE=4 SV=1;Premelanosome protein OS=Canis lupus familiaris OX=9615 GN=PMEL PE=4 SV=2	2	3	3	8.2	68.293	644	0	13.633	By matching					By MS/MS			30627000	1531300	5	121200	0	0	0	0	1410100	0	0	9211900	0	0	0	0	22833000	0	0	2.36737e+06	0	0	0	0	2.54472e+07	0	0
tr|D6BR72|D6BR72_CANLF	KRT71	tr|D6BR72|D6BR72_CANLF;eq|Q3SY84.3B|KRT88_CANIS;eq|Q3SY84.3|KRT71_CANIS	tr|D6BR72|D6BR72_CANLF;eq|Q3SY84.3B|KRT88_CANIS;eq|Q3SY84.3|KRT71_CANIS	Keratin 4 OS=Canis lupus familiaris OX=9615 GN=KRT71 PE=2 SV=1;KRT88 Canis lupus familiaris keratin 88 (KRT88) (Vetsuisse), Length=525, Q3SY84.3 Human= Keratin, type II cytoskeletal 71 Blast Score=944 E=0, Length=523;KRT71 Canis lupus familiaris keratin 7	3	8	2	17.5	57.255	525	0	3.8593	By matching	By matching	By matching	By matching	By matching	By MS/MS	By MS/MS	By MS/MS	23980000	749370	4	0	0	0	0	0	169210	415530	164630	0	0	0	0	0	5392900	3187300	7854400	0	0	0	0	0	4.88575e+06	1.25329e+07	5.48702e+06
tr|E2QS13|E2QS13_CANLF	PARK7	tr|E2QS13|E2QS13_CANLF	tr|E2QS13|E2QS13_CANLF	Parkinsonism associated deglycase OS=Canis lupus familiaris OX=9615 GN=PARK7 PE=4 SV=1	1	2	2	13.8	19.954	189	0	7.0612	By MS/MS	By MS/MS	By matching	By matching	By MS/MS	By MS/MS	By MS/MS	By MS/MS	33776000	2814600	7	262850	500210	94623	96386	335050	911320	464500	149680	11856000	4873800	6039200	4678000	10038000	5601400	7840000	6167400	3.08051e+06	5.09464e+06	999944	1.75315e+06	4.592e+06	9.86714e+06	5.25368e+06	1.87088e+06
tr|E2QS94|E2QS94_CANLF	RIDA	tr|E2QS94|E2QS94_CANLF;tr|F6USW0|F6USW0_CANLF	tr|E2QS94|E2QS94_CANLF	Reactive intermediate imine deaminase A homolog OS=Canis lupus familiaris OX=9615 GN=RIDA PE=4 SV=1	2	5	5	48.9	14.318	137	0	16.333	By MS/MS	By MS/MS	By MS/MS	By MS/MS	By MS/MS	By MS/MS	By MS/MS	By MS/MS	205700000	29386000	29	3862100	6539900	1266100	1514600	2382800	6264000	2656300	4900100	43522000	62689000	35962000	35188000	44961000	37814000	43241000	43935000	2.11956e+07	2.85356e+07	7.80441e+06	1.60709e+07	1.48671e+07	3.0848e+07	1.48766e+07	2.50263e+07
tr|E2QSF4|E2QSF4_CANLF	TUBB	tr|E2QSF4|E2QSF4_CANLF;tr|J9P716|J9P716_CANLF;tr|J9NVB5|J9NVB5_CANLF	tr|E2QSF4|E2QSF4_CANLF	Tubulin beta chain OS=Canis lupus familiaris OX=9615 GN=TUBB PE=3 SV=1	3	15	2	42.3	49.67	444	0	8.1755	By matching	By matching	By matching	By MS/MS	By matching	By MS/MS	By matching	By matching	9927000	496350	2	0	0	0	166890	0	201360	47672	80421	0	0	0	8886500	0	0	1941000	2032200	0	0	0	5.05953e+06	0	3.63375e+06	898649	1.67527e+06
tr|E2QSZ9|E2QSZ9_CANLF	CALHM4	tr|E2QSZ9|E2QSZ9_CANLF;tr|J9NYZ5|J9NYZ5_CANLF	tr|E2QSZ9|E2QSZ9_CANLF;tr|J9NYZ5|J9NYZ5_CANLF	Calcium homeostasis modulator family member 4 OS=Canis lupus familiaris OX=9615 GN=CALHM4 PE=4 SV=1;Calcium homeostasis modulator family member 4 OS=Canis lupus familiaris OX=9615 GN=CALHM4 PE=4 SV=1	2	8	8	27.7	35.226	314	0	21.452	By MS/MS	By MS/MS	By MS/MS	By MS/MS	By MS/MS	By MS/MS	By MS/MS	By MS/MS	937330000	58583000	91	7569300	14681000	8593900	2836900	4683900	8055100	6421900	5741600	117950000	141980000	128890000	131810000	110980000	75994000	109070000	134540000	8.97852e+07	1.52773e+08	8.72028e+07	5.5434e+07	7.73469e+07	9.60414e+07	8.20777e+07	8.12169e+07
tr|E2QTL3|E2QTL3_CANLF	FIS1	tr|E2QTL3|E2QTL3_CANLF	tr|E2QTL3|E2QTL3_CANLF	Mitochondrial fission 1 protein OS=Canis lupus familiaris OX=9615 GN=FIS1 PE=3 SV=1	1	2	2	17.8	16.895	152	0	5.9552	By MS/MS	By MS/MS	By MS/MS	By MS/MS	By MS/MS	By MS/MS	By MS/MS	By MS/MS	88605000	12658000	15	1096600	1325600	1244300	1097900	1428000	2750900	1382900	2331700	13383000	13977000	16358000	20206000	26955000	18539000	19520000	22715000	7.49697e+06	7.87596e+06	7.66994e+06	1.16497e+07	1.14162e+07	1.73743e+07	9.12394e+06	1.70001e+07
tr|E2QU08|E2QU08_CANLF	ASS1	tr|E2QU08|E2QU08_CANLF	tr|E2QU08|E2QU08_CANLF	Argininosuccinate synthase 1 OS=Canis lupus familiaris OX=9615 GN=ASS1 PE=3 SV=1	1	2	2	12.6	46.606	412	0	5.2086		By matching		By matching		By MS/MS		By matching	12651000	602410	2	0	114010	0	105620	0	270410	0	112370	0	4129200	0	5015400	0	5241700	0	4012200	0	2.032e+06	0	3.36201e+06	0	5.12373e+06	0	2.45801e+06
tr|E2QUA8|E2QUA8_CANLF	COX4I1	tr|E2QUA8|E2QUA8_CANLF	tr|E2QUA8|E2QUA8_CANLF	Cytochrome c oxidase subunit 4I1 OS=Canis lupus familiaris OX=9615 GN=COX4I1 PE=4 SV=1	1	2	2	14.2	19.575	169	0.0062696	3.063	By matching	By matching	By matching	By MS/MS	By MS/MS	By MS/MS	By MS/MS	By MS/MS	66184000	6016800	6	841460	1002300	485850	570190	608350	1415500	715630	377480	13743000	11434000	10942000	16822000	19828000	14771000	18935000	12584000	9.03976e+06	9.35776e+06	4.70639e+06	9.5073e+06	7.64294e+06	1.40489e+07	7.41953e+06	4.32493e+06
tr|E2QUR7|E2QUR7_CANLF	GPNMB	tr|E2QUR7|E2QUR7_CANLF;tr|E2QUR6|E2QUR6_CANLF	tr|E2QUR7|E2QUR7_CANLF;tr|E2QUR6|E2QUR6_CANLF	Glycoprotein nmb OS=Canis lupus familiaris OX=9615 GN=GPNMB PE=4 SV=2;Glycoprotein nmb OS=Canis lupus familiaris OX=9615 GN=GPNMB PE=4 SV=1	2	6	6	12.5	61.73	554	0	19.403	By MS/MS	By MS/MS	By MS/MS	By MS/MS	By MS/MS	By MS/MS	By MS/MS	By MS/MS	1976400000	94115000	130	21024000	13973000	15876000	1986900	13127000	15774000	2936200	9417500	346930000	240400000	338040000	123140000	278510000	129310000	198380000	202480000	2.87612e+08	1.64735e+08	2.03464e+08	5.31681e+07	2.24905e+08	2.5815e+08	4.07208e+07	1.29701e+08
tr|E2QUS9|E2QUS9_CANLF	COQ10B	tr|E2QUS9|E2QUS9_CANLF;tr|J9P3C8|J9P3C8_CANLF	tr|E2QUS9|E2QUS9_CANLF;tr|J9P3C8|J9P3C8_CANLF	Coenzyme Q10B OS=Canis lupus familiaris OX=9615 GN=COQ10B PE=3 SV=2;Uncharacterized protein OS=Canis lupus familiaris OX=9615 PE=3 SV=1	2	3	3	35.3	10.928	102	0	5.7772	By matching		By MS/MS	By MS/MS	By MS/MS	By MS/MS		By MS/MS	24202000	3025300	8	143620	0	0	229180	236990	940800	0	1474700	1678000	0	0	4082200	2564100	10897000	0	13327000	1.12216e+06	0	0	2.77904e+06	2.16534e+06	6.79091e+06	0	1.22878e+07
tr|E2QUT7|E2QUT7_CANLF	KRT72	tr|E2QUT7|E2QUT7_CANLF;eq|Q14CN4.2|KRT72_CANIS;eq|Q7RTS7.2|KRT74_CANIS;tr|L7N0P4|L7N0P4_CANLF	tr|E2QUT7|E2QUT7_CANLF;eq|Q14CN4.2|KRT72_CANIS;eq|Q7RTS7.2|KRT74_CANIS;tr|L7N0P4|L7N0P4_CANLF	Keratin 72 OS=Canis lupus familiaris OX=9615 GN=KRT72 PE=3 SV=2;KRT72 Canis lupus familiaris keratin 72 (KRT72) (Vetsuisse), Length=523, Q14CN4.2 Human= Keratin, type II cytoskeletal 72 Blast Score=835 E=0, Length=511;KRT74 Canis lupus familiaris keratin	4	13	3	19.6	57.054	525	0	13.079	By MS/MS	By MS/MS	By MS/MS	By MS/MS	By MS/MS	By MS/MS	By MS/MS	By MS/MS	89396000000	2793600000	612	539610000	491610000	302850000	193060000	367160000	387570000	265590000	246180000	11059000000	9110400000	7231300000	9040900000	9469000000	6807500000	6550700000	6797000000	16864156904	13352220496	8534161408	9364141568	13418803376	11190206894	8010447956	8205239646
tr|E2QUU5|E2QUU5_CANLF	HSPD1	tr|E2QUU5|E2QUU5_CANLF;tr|J9NYE6|J9NYE6_CANLF;tr|J9PAK1|J9PAK1_CANLF	tr|E2QUU5|E2QUU5_CANLF	60 kDa heat shock protein, mitochondrial OS=Canis lupus familiaris OX=9615 GN=HSPD1 PE=3 SV=2	3	12	12	30.5	60.995	573	0	41.103	By MS/MS	By MS/MS	By MS/MS	By MS/MS	By MS/MS	By MS/MS	By MS/MS	By MS/MS	524640000	16395000	81	1710500	2029000	572310	700260	1585600	7240400	1669300	887710	32133000	40133000	24198000	52408000	35287000	61123000	27611000	28138000	5.22337e+07	4.99383e+07	1.61276e+07	3.26309e+07	4.94333e+07	1.50696e+08	4.46877e+07	2.95877e+07
tr|E2QV08|E2QV08_CANLF	MDH1	tr|E2QV08|E2QV08_CANLF;tr|F1Q1R1|F1Q1R1_CANLF	tr|E2QV08|E2QV08_CANLF;tr|F1Q1R1|F1Q1R1_CANLF	Malate dehydrogenase OS=Canis lupus familiaris OX=9615 GN=MDH1 PE=3 SV=2;Malate dehydrogenase OS=Canis lupus familiaris OX=9615 GN=MDH1 PE=3 SV=2	2	8	8	26.4	38.246	348	0	22.035	By MS/MS	By MS/MS	By MS/MS	By matching	By MS/MS	By MS/MS	By MS/MS	By matching	160080000	10672000	23	345810	1756900	305990	364430	2488200	2964300	1578300	867920	27053000	17740000	17074000	5056300	26884000	16638000	12662000	7515200	5.06592e+06	1.92537e+07	4.04187e+06	8.28586e+06	3.45438e+07	2.78269e+07	1.79337e+07	1.19858e+07
tr|E2QVG7|E2QVG7_CANLF	RPL27	tr|E2QVG7|E2QVG7_CANLF;tr|F2Z4N3|F2Z4N3_CANLF;sp|Q9XSU7|RL27_CANLF;tr|E2R202|E2R202_CANLF	tr|E2QVG7|E2QVG7_CANLF;tr|F2Z4N3|F2Z4N3_CANLF;sp|Q9XSU7|RL27_CANLF;tr|E2R202|E2R202_CANLF	Uncharacterized protein OS=Canis lupus familiaris OX=9615 PE=4 SV=1;60S ribosomal protein L27 OS=Canis lupus familiaris OX=9615 GN=RPL27 PE=3 SV=1;60S ribosomal protein L27 OS=Canis lupus familiaris OX=9615 GN=RPL27 PE=2 SV=3;Uncharacterized protein OS=Can	4	2	2	12.7	15.436	134	0	4.2282	By MS/MS	By MS/MS	By MS/MS		By MS/MS	By MS/MS	By MS/MS	By MS/MS	21823000	3117500	8	571230	412700	275130	0	280040	946450	254570	377390	6526200	4496800	4447800	0	5606600	6598400	4089000	3938700	3.90519e+06	2.45196e+06	1.69599e+06	0	2.23889e+06	5.97778e+06	1.67959e+06	2.75153e+06
tr|E2QVP0|E2QVP0_CANLF	PLD3	tr|E2QVP0|E2QVP0_CANLF	tr|E2QVP0|E2QVP0_CANLF	Phospholipase D family member 3 OS=Canis lupus familiaris OX=9615 GN=PLD3 PE=4 SV=1	1	4	4	9	54.692	490	0	10.793	By MS/MS	By MS/MS	By MS/MS	By matching	By MS/MS	By MS/MS	By matching	By MS/MS	251610000	13978000	28	2238100	2583100	2181300	327920	832850	4876800	25162	912900	28732000	32557000	29403000	21747000	34365000	28341000	6134700	20877000	3.65661e+07	3.68224e+07	3.45761e+07	8.94706e+06	1.71217e+07	6.75862e+07	426892	1.42216e+07
tr|E2QW06|E2QW06_CANLF	ATP5PB	tr|E2QW06|E2QW06_CANLF	tr|E2QW06|E2QW06_CANLF	ATP synthase peripheral stalk-membrane subunit b OS=Canis lupus familiaris OX=9615 GN=ATP5PB PE=4 SV=1	1	2	2	9	28.806	256	0	4.5032	By MS/MS	By MS/MS	By MS/MS	By MS/MS	By MS/MS	By MS/MS	By MS/MS	By matching	103150000	6446900	14	569850	665930	1079300	610680	986840	837600	907590	789040	6662600	7950800	23404000	19381000	25034000	7366800	17860000	37632000	8.90462e+06	9.04329e+06	1.52081e+07	1.48106e+07	1.80334e+07	1.2092e+07	1.36869e+07	1.31499e+07
tr|E2QW34|E2QW34_CANLF	PSMB2	tr|E2QW34|E2QW34_CANLF	tr|E2QW34|E2QW34_CANLF	Proteasome subunit beta type OS=Canis lupus familiaris OX=9615 GN=PSMB2 PE=3 SV=1	1	3	3	30.3	22.781	201	0	4.9955	By MS/MS	By MS/MS	By MS/MS	By MS/MS	By MS/MS	By MS/MS	By MS/MS	By MS/MS	42972000	4774600	11	519760	603880	543050	317000	400500	1129600	773450	487350	6706900	10540000	5385200	5120100	12844000	8065800	12212000	8147300	4.56852e+06	4.61289e+06	4.30392e+06	4.32453e+06	4.11677e+06	9.1732e+06	6.56097e+06	4.56845e+06
tr|E2QW85|E2QW85_CANLF		tr|E2QW85|E2QW85_CANLF;tr|J9P9I7|J9P9I7_CANLF;tr|F2Z4P4|F2Z4P4_CANLF;tr|J9NZ09|J9NZ09_CANLF;tr|J9NRT6|J9NRT6_CANLF;tr|Q866G8|Q866G8_CANLF;tr|E2R791|E2R791_CANLF;tr|J9NRW9|J9NRW9_CANLF;tr|J9P5I0|J9P5I0_CANLF;tr|J9NU04|J9NU04_CANLF;tr|J9P0C2|J9P0C2_CANLF;tr|J9NRN4|J9NRN4_CANLF;tr|J9P3R3|J9P3R3_CANLF;tr|E2RCL0|E2RCL0_CANLF;tr|J9JHJ9|J9JHJ9_CANLF;tr|J9P830|J9P830_CANLF;tr|E2RCM6|E2RCM6_CANLF;tr|J9NST…	tr|E2QW85|E2QW85_CANLF;tr|J9P9I7|J9P9I7_CANLF;tr|F2Z4P4|F2Z4P4_CANLF;tr|J9NZ09|J9NZ09_CANLF;tr|J9NRT6|J9NRT6_CANLF;tr|Q866G8|Q866G8_CANLF;tr|E2R791|E2R791_CANLF;tr|J9NRW9|J9NRW9_CANLF;tr|J9P5I0|J9P5I0_CANLF;tr|J9NU04|J9NU04_CANLF;tr|J9P0C2|J9P0C2_CANLF;tr|J9NRN4|J9NRN4_CANLF	Elongation factor 1-alpha OS=Canis lupus familiaris OX=9615 PE=3 SV=2;Elongation factor 1-alpha OS=Canis lupus familiaris OX=9615 PE=3 SV=1;Elongation factor 1-alpha OS=Canis lupus familiaris OX=9615 GN=EEF1A1 PE=3 SV=1;Uncharacterized protein OS=Canis lup	39	11	11	29.3	49.953	461	0	41.616	By MS/MS	By MS/MS	By MS/MS	By MS/MS	By MS/MS	By MS/MS	By MS/MS	By MS/MS	1393800000	66371000	148	2300700	3668300	6201800	4125100	16163000	16353000	10958000	6601500	84599000	104710000	132630000	303140000	253930000	151750000	133640000	130910000	3.11379e+07	4.7184e+07	7.86803e+07	80528104	1.92141e+08	2.31548e+08	1.49626e+08	9.2826e+07
tr|E2QWB6|E2QWB6_CANLF	NBEA	tr|E2QWB6|E2QWB6_CANLF;tr|F1Q2K8|F1Q2K8_CANLF;tr|J9NWL7|J9NWL7_CANLF	tr|E2QWB6|E2QWB6_CANLF;tr|F1Q2K8|F1Q2K8_CANLF;tr|J9NWL7|J9NWL7_CANLF	Neurobeachin OS=Canis lupus familiaris OX=9615 GN=NBEA PE=4 SV=2;LPS responsive beige-like anchor protein OS=Canis lupus familiaris OX=9615 GN=LRBA PE=4 SV=2;LPS responsive beige-like anchor protein OS=Canis lupus familiaris OX=9615 GN=LRBA PE=4 SV=1	3	2	2	1.1	327.43	2949	1	-2	By MS/MS	By MS/MS	By matching	By MS/MS		By matching	By matching		188980000	1294400	1	508420	196430	210330	197980	0	168870	12357	0	56326000	0	0	0	0	0	0	0	7.24959e+07	2.43414e+07	2.70421e+07	4.38127e+07	0	2.22457e+07	1.70052e+06	0	+
tr|E2QWG8|E2QWG8_CANLF	EIF3M	tr|E2QWG8|E2QWG8_CANLF	tr|E2QWG8|E2QWG8_CANLF	Eukaryotic translation initiation factor 3 subunit M OS=Canis lupus familiaris OX=9615 GN=EIF3M PE=3 SV=1	1	2	2	12.6	42.502	374	0	10.851						By MS/MS	By matching		37721000	2095600	3	0	0	0	0	0	1478600	617040	0	0	0	0	0	0	10268000	9153300	0	0	0	0	0	0	2.40139e+07	1.04687e+07	0
tr|E2QWU0|E2QWU0_CANLF	ARPC4	tr|E2QWU0|E2QWU0_CANLF	tr|E2QWU0|E2QWU0_CANLF	Actin-related protein 2/3 complex subunit 4 OS=Canis lupus familiaris OX=9615 GN=ARPC4 PE=3 SV=2	1	3	3	16.2	19.517	167	0	7.231	By MS/MS	By MS/MS	By MS/MS	By MS/MS	By MS/MS	By MS/MS	By MS/MS	By MS/MS	46229000	5136500	17	474590	552800	258430	294480	489680	1173800	883150	1009600	8682800	7328300	7055500	9009500	11397000	9275800	16597000	12222000	4.17151e+06	4.2228e+06	2.04815e+06	4.01728e+06	5.03331e+06	9.53158e+06	7.49163e+06	9.46437e+06
tr|E2QWY6|E2QWY6_CANLF	RPS2	tr|E2QWY6|E2QWY6_CANLF;tr|J9P0D3|J9P0D3_CANLF	tr|E2QWY6|E2QWY6_CANLF;tr|J9P0D3|J9P0D3_CANLF	Ribosomal protein S2 OS=Canis lupus familiaris OX=9615 GN=RPS2 PE=3 SV=2;Uncharacterized protein OS=Canis lupus familiaris OX=9615 PE=3 SV=1	2	2	2	8.2	31.249	293	0	5.7561	By MS/MS	By MS/MS	By matching	By MS/MS	By MS/MS	By MS/MS	By matching	By MS/MS	15894000	882980	7	53558	128050	44998	57132	43082	247290	37358	271510	1657600	3007400	1786100	2685500	2046900	4670400	1531200	7676400	941518	1.95629e+06	713267	1.55883e+06	885678	4.01631e+06	633806	5.09038e+06
tr|E2QX02|E2QX02_CANLF	REXO1	tr|E2QX02|E2QX02_CANLF	tr|E2QX02|E2QX02_CANLF	RNA exonuclease 1 homolog OS=Canis lupus familiaris OX=9615 GN=REXO1 PE=4 SV=2	1	2	2	0.9	130.25	1208	1	-2			By MS/MS	By MS/MS	By MS/MS	By MS/MS	By MS/MS	By MS/MS	898730000	13617000	3	0	0	0	2623800	1362100	0	116740	9514500	0	0	0	298780000	0	0	0	0	0	0	0	2.62487e+08	1.02672e+08	0	7.26231e+06	6.54067e+08	+
tr|E2QX57|E2QX57_CANLF	PLCD1	tr|E2QX57|E2QX57_CANLF;tr|F1P7Z9|F1P7Z9_CANLF;tr|F1PBG1|F1PBG1_CANLF;tr|F1PBG2|F1PBG2_CANLF	tr|E2QX57|E2QX57_CANLF;tr|F1P7Z9|F1P7Z9_CANLF	Phosphoinositide phospholipase C OS=Canis lupus familiaris OX=9615 GN=PLCD1 PE=4 SV=1;Phosphoinositide phospholipase C OS=Canis lupus familiaris OX=9615 GN=PLCD1 PE=4 SV=2	4	7	7	13.8	88.279	777	0	18.843	By MS/MS	By MS/MS	By MS/MS	By matching	By MS/MS	By MS/MS	By matching	By MS/MS	124540000	3365800	11	322400	893070	501600	178310	415500	408920	342900	303140	14001000	25127000	19817000	20321000	16994000	14503000	20421000	17259000	9.66032e+06	2.59156e+07	1.49922e+07	1.00002e+07	1.65606e+07	1.1175e+07	1.19582e+07	9.73372e+06
tr|E2QX84|E2QX84_CANLF	HSPA2	tr|E2QX84|E2QX84_CANLF	tr|E2QX84|E2QX84_CANLF	Heat shock protein family A (Hsp70) member 2 OS=Canis lupus familiaris OX=9615 GN=HSPA2 PE=3 SV=1	1	8	8	13.7	69.883	637	0	23.306	By MS/MS	By MS/MS	By matching	By MS/MS	By MS/MS	By MS/MS	By MS/MS	By MS/MS	435970000	12456000	54	189340	1218300	1227400	907000	2163800	4493100	1795400	461980	24836000	43457000	55245000	53680000	64642000	86118000	65958000	45015000	6.47218e+06	3.6192e+07	3.7831e+07	4.04773e+07	8.06992e+07	1.24833e+08	5.7745e+07	1.68416e+07
tr|E2QXA3|E2QXA3_CANLF	ACADVL	tr|E2QXA3|E2QXA3_CANLF;tr|J9P0B6|J9P0B6_CANLF	tr|E2QXA3|E2QXA3_CANLF;tr|J9P0B6|J9P0B6_CANLF	Acyl-CoA dehydrogenase very long chain OS=Canis lupus familiaris OX=9615 GN=ACADVL PE=3 SV=2;Acyl-CoA dehydrogenase very long chain OS=Canis lupus familiaris OX=9615 GN=ACADVL PE=3 SV=1	2	4	4	8.6	74.04	687	0	8.6449	By matching					By MS/MS		By matching	33631000	782120	4	11432	0	0	0	0	746690	0	23998	1947300	0	0	0	0	10153000	0	2432500	480096	0	0	0	0	2.74936e+07	0	1.07483e+06
tr|E2QY07|E2QY07_CANLF	ACTN1	tr|E2QY07|E2QY07_CANLF;tr|E2QY08|E2QY08_CANLF	tr|E2QY07|E2QY07_CANLF;tr|E2QY08|E2QY08_CANLF	Actinin alpha 1 OS=Canis lupus familiaris OX=9615 GN=ACTN1 PE=4 SV=1;Actinin alpha 1 OS=Canis lupus familiaris OX=9615 GN=ACTN1 PE=4 SV=2	2	18	18	24.1	102.95	892	0	61.735	By MS/MS	By MS/MS	By matching		By MS/MS	By MS/MS	By MS/MS	By MS/MS	465730000	8956300	64	145420	124870	58321	0	1059800	5020600	2159300	388010	9619600	4850600	4827600	0	90763000	272720000	125400000	28035000	7.38514e+06	5.51112e+06	2.67067e+06	0	2.83517e+07	1.12613e+08	4.59924e+07	1.36068e+07
tr|E2QYD8|E2QYD8_CANLF	RPL35A	tr|E2QYD8|E2QYD8_CANLF;tr|J9P9Q2|J9P9Q2_CANLF	tr|E2QYD8|E2QYD8_CANLF	Ribosomal protein L35a OS=Canis lupus familiaris OX=9615 GN=RPL35A PE=3 SV=1	2	3	3	24.5	12.538	110	0	4.2715	By matching	By matching	By MS/MS		By matching	By MS/MS	By matching	By matching	49070000	7010000	4	909070	1049700	587870	0	386270	2838900	664110	574050	9590200	9758000	10692000	0	9770000	17416000	9685000	8599300	6.21484e+06	6.23647e+06	3.62384e+06	0	3.08817e+06	1.79304e+07	4.38165e+06	4.18536e+06
tr|E2QYL0|E2QYL0_CANLF	TMED10	tr|E2QYL0|E2QYL0_CANLF	tr|E2QYL0|E2QYL0_CANLF	Transmembrane p24 trafficking protein 10 OS=Canis lupus familiaris OX=9615 GN=TMED10 PE=3 SV=2	1	2	2	12.5	25.226	224	0	5.432	By MS/MS	By MS/MS	By matching	By matching	By MS/MS	By MS/MS	By MS/MS	By matching	28483000	2589300	6	274930	594740	171350	143940	302100	573460	291270	237540	5915600	6776900	5555300	5274900	6407400	8025900	7219700	5255500	2.95355e+06	5.55271e+06	1.65979e+06	2.39994e+06	3.79526e+06	5.69166e+06	3.01988e+06	2.72153e+06
tr|E2QYQ0|E2QYQ0_CANLF	APRT	tr|E2QYQ0|E2QYQ0_CANLF	tr|E2QYQ0|E2QYQ0_CANLF	Adenine phosphoribosyltransferase OS=Canis lupus familiaris OX=9615 GN=APRT PE=3 SV=1	1	3	3	20.6	19.691	180	0	5.5056	By MS/MS	By MS/MS	By matching	By MS/MS		By MS/MS	By MS/MS	By MS/MS	45390000	3491600	10	332140	415130	160980	321160	0	1270300	313940	677880	6917800	8519900	7316600	15667000	0	11657000	8065000	11437000	4.21703e+06	4.58047e+06	1.84287e+06	6.32855e+06	0	1.49006e+07	3.84676e+06	9.17877e+06
tr|E2R066|E2R066_CANLF	SERPINB13	tr|E2R066|E2R066_CANLF	tr|E2R066|E2R066_CANLF	Serpin family B member 13 OS=Canis lupus familiaris OX=9615 GN=SERPINB13 PE=3 SV=2	1	6	6	13.6	49.405	433	0	12.96	By MS/MS	By MS/MS	By MS/MS	By matching	By MS/MS	By MS/MS	By MS/MS	By MS/MS	77091000	3671000	27	335740	825720	145780	172900	405470	990690	318960	475760	15227000	20046000	15748000	12891000	20481000	17246000	12203000	16066000	6.88569e+06	1.2033e+07	2.69598e+06	5.50346e+06	7.17456e+06	1.41335e+07	5.61921e+06	9.26803e+06
tr|E2R0F2|E2R0F2_CANLF	FLNB	tr|E2R0F2|E2R0F2_CANLF	tr|E2R0F2|E2R0F2_CANLF	Filamin B OS=Canis lupus familiaris OX=9615 GN=FLNB PE=4 SV=2	1	8	6	5.2	281.21	2633	0	17.06						By MS/MS	By matching		38035000	265980	5	0	0	0	0	0	265980	0	0	0	0	0	0	0	32300000	0	0	0	0	0	0	0	2.36251e+07	0	0
tr|E2R0S6|E2R0S6_CANLF	ANXA8L1	tr|E2R0S6|E2R0S6_CANLF	tr|E2R0S6|E2R0S6_CANLF	Annexin OS=Canis lupus familiaris OX=9615 GN=ANXA8L1 PE=3 SV=2	1	6	6	20.5	42.615	386	0	15.004					By MS/MS	By matching	By MS/MS	By matching	44912000	1871300	6	0	0	0	0	816000	370460	640220	44644	0	0	0	0	17908000	0	10021000	0	0	0	0	0	1.74585e+07	8.02216e+06	1.44821e+07	1.11605e+06
tr|E2R0V4|E2R0V4_CANLF	CASP14	tr|E2R0V4|E2R0V4_CANLF;tr|F1PXJ6|F1PXJ6_CANLF	tr|E2R0V4|E2R0V4_CANLF;tr|F1PXJ6|F1PXJ6_CANLF	Caspase 14 OS=Canis lupus familiaris OX=9615 GN=CASP14 PE=3 SV=2;Caspase 14 OS=Canis lupus familiaris OX=9615 GN=CASP14 PE=3 SV=2	2	4	4	29.2	26.831	236	0	11.34	By MS/MS					By MS/MS	By MS/MS	By MS/MS	50627000	3375100	9	930970	0	0	0	0	633510	1039800	770800	21202000	0	0	0	0	13934000	32604000	17544000	1.36384e+07	0	0	0	0	8.57415e+06	1.34121e+07	1.06149e+07
tr|E2R150|E2R150_CANLF	KRT24	tr|E2R150|E2R150_CANLF;eq|Q2M2I5.1|KRT24_CANIS	tr|E2R150|E2R150_CANLF;eq|Q2M2I5.1|KRT24_CANIS	Keratin 24 OS=Canis lupus familiaris OX=9615 GN=KRT24 PE=3 SV=2;KRT24 Canis lupus familiaris keratin 24 (KRT24) (Vetsuisse), Length=541, Q2M2I5.1 Human= Keratin, type I cytoskeletal 24 Blast Score=655 E=0, Length=525	2	5	2	6.5	56.397	541	0	5.8456	By MS/MS	By MS/MS	By MS/MS	By MS/MS	By MS/MS	By MS/MS	By matching	By MS/MS	257380000	9192100	18	444800	1229000	1319100	4459700	840960	592590	0	305970	32244000	42964000	49721000	133830000	23315000	29584000	0	24120000	1.21634e+07	2.92074e+07	3.25256e+07	1.89284e+08	2.68938e+07	1.49706e+07	0	8.92338e+06
tr|E2R261|E2R261_CANLF	KRT40	tr|E2R261|E2R261_CANLF;eq|Q6A162.2|KRT40_CANIS	tr|E2R261|E2R261_CANLF;eq|Q6A162.2|KRT40_CANIS	Keratin 40 OS=Canis lupus familiaris OX=9615 GN=KRT40 PE=3 SV=2;KRT40 Canis lupus familiaris keratin 40 (KRT40) (Vetsuisse), Length=431, Q6A162.2 Human= Keratin, type I cytoskeletal 40 Blast Score=706 E=0, Length=431	2	11	8	28.8	48.498	430	0	57.118	By MS/MS	By MS/MS	By MS/MS	By MS/MS	By MS/MS	By MS/MS	By MS/MS	By MS/MS	1684600000	93588000	158	5327600	24170000	10571000	5797100	9307200	23542000	9586000	5287400	95089000	182110000	150670000	250480000	192930000	184810000	160710000	118770000	9.01197e+07	2.91792e+08	1.44858e+08	146379031	1.65337e+08	3.07297e+08	153663505	8.57942e+07
tr|E2R2C3|E2R2C3_CANLF	GPI	tr|E2R2C3|E2R2C3_CANLF	tr|E2R2C3|E2R2C3_CANLF	Glucose-6-phosphate isomerase OS=Canis lupus familiaris OX=9615 GN=GPI PE=3 SV=1	1	2	2	5.6	62.837	558	0	9.4787	By MS/MS	By MS/MS	By MS/MS		By MS/MS	By MS/MS	By MS/MS	By MS/MS	73852000	2735300	17	105230	185260	118640	0	258990	1610700	417680	38755	3238400	4677200	3523100	0	4520600	7722300	4970800	3568600	2.77492e+06	4.24538e+06	2.82089e+06	0	7.9866e+06	3.92393e+07	1.06292e+07	1.08988e+06
tr|E2R2C8|E2R2C8_CANLF	KRT80	tr|E2R2C8|E2R2C8_CANLF;eq|Q6KB66.2|KRT80_CANIS	tr|E2R2C8|E2R2C8_CANLF;eq|Q6KB66.2|KRT80_CANIS	Keratin 80 OS=Canis lupus familiaris OX=9615 GN=KRT80 PE=3 SV=1;KRT80 Canis lupus familiaris keratin 80 (KRT80) (Vetsuisse), Length=453, Q6KB66.2 Human= Keratin, type II cytoskeletal 80 Blast Score=788 E=0, Length=452	2	11	10	29.6	50.601	453	0	34.727	By MS/MS	By MS/MS	By MS/MS	By MS/MS	By MS/MS	By MS/MS	By MS/MS	By MS/MS	543890000	17545000	87	2242100	2057200	2592500	453960	2468300	3883700	2345400	1501500	44944000	45252000	54781000	35640000	43138000	51042000	47251000	46572000	4.26973e+07	3.43074e+07	5.46558e+07	1.69642e+07	7.25028e+07	6.56342e+07	60692902	3.55696e+07
tr|E2R2Q4|E2R2Q4_CANLF	KRT39	tr|E2R2Q4|E2R2Q4_CANLF;eq|Q6A163.2|KRT39_CANIS	tr|E2R2Q4|E2R2Q4_CANLF;eq|Q6A163.2|KRT39_CANIS	Keratin 39 OS=Canis lupus familiaris OX=9615 GN=KRT39 PE=3 SV=1;KRT39 Canis lupus familiaris keratin 39 (KRT39) (Vetsuisse), Length=483, Q6A163.2 Human= Keratin, type I cytoskeletal 39 Blast Score=672 E=0, Length=491	2	26	25	52.6	55.003	483	0	204.77	By MS/MS	By MS/MS	By MS/MS	By MS/MS	By MS/MS	By MS/MS	By MS/MS	By MS/MS	12127000000	404240000	538	66074000	122340000	41153000	31328000	29168000	56177000	39122000	18877000	1415000000	1452700000	1065800000	1366700000	1113900000	904230000	1123200000	837510000	1353504981	2485816958	6.80506e+08	9.07212e+08	4.89821e+08	1123744760	6.59987e+08	3.29789e+08
tr|E2R309|E2R309_CANLF	KRT33A	tr|E2R309|E2R309_CANLF;eq|Q15323.3B|KR33A_CANIS;tr|J9NZH1|J9NZH1_CANLF	tr|E2R309|E2R309_CANLF;eq|Q15323.3B|KR33A_CANIS	Keratin, type I cuticular Ha3-I OS=Canis lupus familiaris OX=9615 GN=KRT33A PE=3 SV=1;KR33A Canis lupus familiaris keratin 33A (KR33A) (Vetsuisse), Length=404, Q15323.3 Human= Keratin, type I cuticular Ha1 Blast Score=720 E=0, Length=416	3	85	85	98.3	46.16	404	0	323.31	By MS/MS	By MS/MS	By MS/MS	By MS/MS	By MS/MS	By MS/MS	By MS/MS	By MS/MS	6000000000000	222000000000	36824	33303000000	42955000000	24153000000	16423000000	23850000000	31652000000	29044000000	20883000000	546000000000	526000000000	446000000000	505000000000	453000000000	355000000000	394000000000	403000000000	245824000000	273022000000	141773000000	168106000000	186234000000	188047000000	179684000000	132281000000
tr|E2R3W2|E2R3W2_CANLF	KRT41	tr|E2R3W2|E2R3W2_CANLF;eq|O76014.3|KRT41_CANIS	tr|E2R3W2|E2R3W2_CANLF;eq|O76014.3|KRT41_CANIS	Uncharacterized protein OS=Canis lupus familiaris OX=9615 GN=KRT41 PE=3 SV=1;KRT41 Canis lupus familiaris keratin 41 (KRT41) (Vetsuisse), Length=437, O76014.3 Human= Keratin, type I cuticular Ha7 Blast Score=608 E=0, Length=449	2	45	13	78.2	48.335	431	0	72.836	By MS/MS	By MS/MS	By MS/MS	By MS/MS	By matching	By matching	By MS/MS	By MS/MS	1177400000	47094000	83	2221900	955110	12374000	1867000	69574	0	645890	28961000	41126000	31862000	250720000	79684000	0	0	28580000	459850000	5.42488e+07	2.02664e+07	1.39692e+08	5.80199e+07	1.9866e+06	0	1.52193e+07	3.56953e+08
tr|E2R3Y6|E2R3Y6_CANLF	KRT32	tr|E2R3Y6|E2R3Y6_CANLF;eq|Q15323.3|KRT31_CANIS	tr|E2R3Y6|E2R3Y6_CANLF;eq|Q15323.3|KRT31_CANIS	Keratin 32 OS=Canis lupus familiaris OX=9615 GN=KRT32 PE=3 SV=1;KRT31 Canis lupus familiaris keratin 31 (KRT31) (Vetsuisse), Length=409, Q15323.3 Human= Keratin, type I cuticular Ha1 Blast Score=725 E=0, Length=416	2	81	35	98.3	46.356	409	0	323.31	By MS/MS	By MS/MS	By MS/MS	By MS/MS	By MS/MS	By MS/MS	By MS/MS	By MS/MS	621000000000	24852000000	5511	3229000000	4974700000	2838900000	1610100000	2478600000	4303200000	3089800000	2327700000	57445000000	60332000000	46817000000	59534000000	49059000000	43777000000	42902000000	50294000000	36406598790	59433497189	37972420649	30553211100	32367202395	54505122761	41678556258	36071191405
tr|E2R441|E2R441_CANLF	KRT86	tr|E2R441|E2R441_CANLF;eq|O43790.1|KRT86_CANIS;tr|L7N097|L7N097_CANLF	tr|E2R441|E2R441_CANLF;eq|O43790.1|KRT86_CANIS;tr|L7N097|L7N097_CANLF	Uncharacterized protein OS=Canis lupus familiaris OX=9615 GN=KRT86 PE=3 SV=2;KRT86 Canis lupus familiaris keratin 86 (KRT86) (Vetsuisse), Length=479, O43790.1 Human= Keratin, type II cuticular Hb6 Blast Score=889 E=0, Length=486;Uncharacterized protein OS	3	135	135	99.6	53.168	485	0	323.31	By MS/MS	By MS/MS	By MS/MS	By MS/MS	By MS/MS	By MS/MS	By MS/MS	By MS/MS	8110000000000	280000000000	56682	41816000000	52010000000	33034000000	19989000000	30691000000	39478000000	34775000000	27769000000	667000000000	787000000000	589000000000	611000000000	611000000000	581000000000	691000000000	585000000000	329017000000	359133000000	224982000000	263632000000	297333000000	242352000000	246533000000	214094000000
tr|E2R461|E2R461_CANLF	KRT83	tr|E2R461|E2R461_CANLF;eq|P78385.2|KRT83_CANIS;tr|F1PRF3|F1PRF3_CANLF	tr|E2R461|E2R461_CANLF;eq|P78385.2|KRT83_CANIS	Uncharacterized protein OS=Canis lupus familiaris OX=9615 GN=KRT83 PE=3 SV=2;KRT83 Canis lupus familiaris keratin 83 (KRT83) (Vetsuisse), Length=487, P78385.2 Human= Keratin, type II cuticular Hb3 Blast Score=914 E=0, Length=493	3	134	25	99.6	53.557	487	0	323.31	By MS/MS	By MS/MS	By MS/MS	By MS/MS	By MS/MS	By MS/MS	By MS/MS	By MS/MS	460000000000	15334000000	3716	2465700000	2632900000	1800300000	1072700000	1863100000	1971300000	1959700000	1568900000	43241000000	39176000000	35656000000	32420000000	36175000000	29405000000	37026000000	31193000000	44100376857	41515775134	29791758468	31731987954	39282615652	34981026390	34323530285	29828744104
tr|E2R474|E2R474_CANLF	KRT89	tr|E2R474|E2R474_CANLF;eq|P78386.1B|KRT89_CANIS	tr|E2R474|E2R474_CANLF;eq|P78386.1B|KRT89_CANIS	Uncharacterized protein OS=Canis lupus familiaris OX=9615 GN=KRT89 PE=3 SV=2;KRT89 Canis lupus familiaris keratin 89 (KRT89) (Vetsuisse), Length=495, P78386.1 Human= Keratin, type II cuticular Hb5 Blast Score=714 E=0, Length=507	2	64	31	82	52.862	482	0	277.91	By MS/MS	By MS/MS	By MS/MS	By MS/MS	By MS/MS	By MS/MS	By MS/MS	By MS/MS	14592000000	470700000	425	31630000	179810000	40063000	12795000	24926000	116760000	40980000	23730000	1145100000	1772200000	1678500000	1471200000	1067700000	1250900000	987440000	795410000	572325795	3633079381	497621550	3.56085e+08	4.46643e+08	2123660686	5.35569e+08	3.86615e+08
tr|E2R489|E2R489_CANLF	KRT84	tr|E2R489|E2R489_CANLF;eq|Q9NSB2.2|KRT84_CANIS	tr|E2R489|E2R489_CANLF;eq|Q9NSB2.2|KRT84_CANIS	Keratin 84 OS=Canis lupus familiaris OX=9615 GN=KRT84 PE=3 SV=1;KRT84 Canis lupus familiaris keratin 84 (KRT84) (Vetsuisse), Length=586, Q9NSB2.2 Human= Keratin, type II cuticular Hb4 Blast Score=922 E=0, Length=600	2	36	27	58.5	63.371	586	0	205.17	By matching	By MS/MS	By MS/MS	By MS/MS	By MS/MS	By MS/MS	By MS/MS	By MS/MS	4179200000	126640000	246	461790	11041000	3875900	965090	26990000	29658000	39427000	14224000	23322000	169970000	67295000	80481000	770910000	442320000	614070000	391220000	1.4883e+07	2.02507e+08	1.12635e+08	4.82744e+07	4.12693e+08	3.29822e+08	5.04992e+08	2.01828e+08
tr|E2R568|E2R568_CANLF	KRT71	tr|E2R568|E2R568_CANLF;tr|E2R959|E2R959_CANLF;eq|Q86Y46.1|KRT73_CANIS;tr|L7N096|L7N096_CANLF	tr|E2R568|E2R568_CANLF;tr|E2R959|E2R959_CANLF;eq|Q86Y46.1|KRT73_CANIS;tr|L7N096|L7N096_CANLF	Keratin 4 OS=Canis lupus familiaris OX=9615 GN=KRT71 PE=3 SV=2;Keratin 4 OS=Canis lupus familiaris OX=9615 GN=KRT71 PE=3 SV=2;KRT73 Canis lupus familiaris keratin 73 (KRT73) (Vetsuisse), Length=589, Q86Y46.1 Human= Keratin, type II cytoskeletal 73 Blast S	4	16	3	19.5	58.085	538	0	8.0399	By matching	By matching	By matching	By matching	By MS/MS	By MS/MS	By MS/MS	By MS/MS	217080000	7002700	10	0	0	0	0	1704200	2535000	2055300	708100	0	0	0	0	30903000	29407000	18260000	15991000	0	0	0	0	6.03392e+07	7.09065e+07	6.00539e+07	2.28636e+07
tr|E2R574|E2R574_CANLF	EEF1G	tr|E2R574|E2R574_CANLF;tr|J9PAV3|J9PAV3_CANLF;tr|J9P5B4|J9P5B4_CANLF;tr|J9NZS4|J9NZS4_CANLF	tr|E2R574|E2R574_CANLF;tr|J9PAV3|J9PAV3_CANLF	Uncharacterized protein OS=Canis lupus familiaris OX=9615 GN=EEF1G PE=4 SV=1;Uncharacterized protein OS=Canis lupus familiaris OX=9615 PE=3 SV=1	4	3	3	8.7	50.163	437	0	10.404	By MS/MS	By MS/MS	By MS/MS		By MS/MS	By MS/MS	By MS/MS	By MS/MS	55539000	2314100	12	302000	327030	76638	0	199910	1026300	57759	324550	11162000	12566000	8471200	0	13201000	18247000	6343500	11350000	7.07877e+06	6.66152e+06	1.61972e+06	0	5.47977e+06	2.22232e+07	1.30654e+06	8.11293e+06
tr|E2R5F3|E2R5F3_CANLF	VSIG8	tr|E2R5F3|E2R5F3_CANLF	tr|E2R5F3|E2R5F3_CANLF	V-set and immunoglobulin domain containing 8 OS=Canis lupus familiaris OX=9615 GN=VSIG8 PE=4 SV=2	1	15	15	74.9	28.201	263	0	297.13	By MS/MS	By MS/MS	By MS/MS	By MS/MS	By MS/MS	By MS/MS	By MS/MS	By MS/MS	26831000000	2439200000	1086	245690000	510800000	332520000	220670000	207470000	396910000	334950000	190140000	2136100000	2791000000	2696400000	3247000000	2207500000	1867400000	2399300000	2121600000	1277253467	2361539834	1672837202	1720869260	1520794570	1887413598	1673558322	1148932406
tr|E2R5L2|E2R5L2_CANLF	SDR9C7	tr|E2R5L2|E2R5L2_CANLF	tr|E2R5L2|E2R5L2_CANLF	Short chain dehydrogenase/reductase family 9C member 7 OS=Canis lupus familiaris OX=9615 GN=SDR9C7 PE=3 SV=1	1	2	2	6.4	35.396	313	0.0032362	3.3974	By matching	By MS/MS	By matching	By MS/MS	By MS/MS	By MS/MS	By matching	By MS/MS	51138000	2841000	7	185170	437860	264790	241680	321190	440150	440550	509590	5561800	4565400	4949500	9115400	6117500	4742800	4854800	9459300	3.25514e+06	6.68945e+06	4.19712e+06	6.59411e+06	6.60304e+06	7.14839e+06	7.47429e+06	9.55405e+06
tr|E2R5L6|E2R5L6_CANLF	CCDC68	tr|E2R5L6|E2R5L6_CANLF;tr|E2R5L7|E2R5L7_CANLF	tr|E2R5L6|E2R5L6_CANLF;tr|E2R5L7|E2R5L7_CANLF	Coiled-coil domain containing 68 OS=Canis lupus familiaris OX=9615 GN=CCDC68 PE=4 SV=2;Coiled-coil domain containing 68 OS=Canis lupus familiaris OX=9615 GN=CCDC68 PE=4 SV=2	2	2	2	12.9	31.533	272	1	-2	By matching	By MS/MS		By matching		By MS/MS			81294000	5419600	2	1404700	347850	0	1426100	0	2240900	0	0	0	0	0	0	0	32883000	0	0	2.05787e+07	4.42862e+06	0	3.24256e+07	0	3.03292e+07	0	0	+
tr|E2R5P5|E2R5P5_CANLF	S100A6	tr|E2R5P5|E2R5P5_CANLF	tr|E2R5P5|E2R5P5_CANLF	Protein S100 OS=Canis lupus familiaris OX=9615 GN=S100A6 PE=3 SV=1	1	2	2	27.8	10.039	90	0	4.5702	By MS/MS			By MS/MS	By MS/MS	By MS/MS	By MS/MS	By MS/MS	50018000	10004000	7	547520	0	0	685030	1033300	2645900	3213700	1878100	7488800	0	0	7288600	11520000	10896000	31269000	23321000	2.67364e+06	0	0	5.19183e+06	5.90087e+06	1.1937e+07	1.51452e+07	9.78091e+06
tr|E2R5T9|E2R5T9_CANLF	ACTN4	tr|E2R5T9|E2R5T9_CANLF;tr|L7N071|L7N071_CANLF	tr|E2R5T9|E2R5T9_CANLF;tr|L7N071|L7N071_CANLF	Actinin alpha 4 OS=Canis lupus familiaris OX=9615 GN=ACTN4 PE=4 SV=1;Actinin alpha 4 OS=Canis lupus familiaris OX=9615 GN=ACTN4 PE=4 SV=1	2	16	6	20.5	104.93	911	0	16.735	By matching	By matching	By matching		By MS/MS	By MS/MS	By MS/MS	By matching	55371000	1006700	10	60015	0	0	0	60305	760170	126260	0	3410500	0	0	0	5359700	42725000	11852000	0	3.22378e+06	0	0	0	3.78818e+06	2.77238e+07	6.54523e+06	0
tr|E2R691|E2R691_CANLF	PADI3	tr|E2R691|E2R691_CANLF;tr|J9P4K6|J9P4K6_CANLF;tr|F6X7Y8|F6X7Y8_CANLF;tr|F6XF05|F6XF05_CANLF	tr|E2R691|E2R691_CANLF	Peptidyl arginine deiminase 3 OS=Canis lupus familiaris OX=9615 GN=PADI3 PE=4 SV=1	4	11	11	27.1	75.03	664	0	37.611	By MS/MS	By MS/MS	By MS/MS	By MS/MS	By MS/MS	By MS/MS	By MS/MS	By MS/MS	578550000	20663000	69	872660	1954400	1588000	996110	1434400	10899000	2324300	593840	37457000	45955000	39951000	47248000	43559000	133790000	56399000	41897000	2.38641e+07	3.61454e+07	3.09558e+07	3.43469e+07	3.18384e+07	221477686	5.25551e+07	1.73187e+07
tr|E2R708|E2R708_CANLF	KRT38	tr|E2R708|E2R708_CANLF;eq|O76015.3B|KRT38_CANIS	tr|E2R708|E2R708_CANLF;eq|O76015.3B|KRT38_CANIS	Uncharacterized protein OS=Canis lupus familiaris OX=9615 GN=LOC490986 PE=3 SV=2;KRT38 Canis lupus familiaris keratin 38 (KRT38) (Vetsuisse), Length=457, O76015.3 Human= Keratin, type I cuticular Ha8 Blast Score=679 E=0, Length=456	2	62	10	90.8	50.525	455	0	275.5	By MS/MS	By MS/MS	By MS/MS	By MS/MS	By matching	By MS/MS	By MS/MS	By MS/MS	12314000000	424620000	370	21040000	22240000	101630000	16501000	70074	4128600	28997000	230020000	627130000	469330000	2250100000	999040000	7129900	79183000	812010000	3660900000	4.54744e+08	4.08943e+08	1493478707	4.92683e+08	2.3209e+06	102479473	683004814	4412433241
tr|E2R761|E2R761_CANLF	LDHB	tr|E2R761|E2R761_CANLF;tr|F1PIB3|F1PIB3_CANLF;tr|J9P3N9|J9P3N9_CANLF;tr|J9JHZ0|J9JHZ0_CANLF;tr|J9NT18|J9NT18_CANLF;tr|J9NU05|J9NU05_CANLF;tr|J9NVM0|J9NVM0_CANLF;tr|J9NSR4|J9NSR4_CANLF	tr|E2R761|E2R761_CANLF;tr|F1PIB3|F1PIB3_CANLF;tr|J9P3N9|J9P3N9_CANLF;tr|J9JHZ0|J9JHZ0_CANLF;tr|J9NT18|J9NT18_CANLF;tr|J9NU05|J9NU05_CANLF	L-lactate dehydrogenase OS=Canis lupus familiaris OX=9615 GN=LDHB PE=3 SV=1;L-lactate dehydrogenase OS=Canis lupus familiaris OX=9615 GN=LDHB PE=3 SV=2;L-lactate dehydrogenase OS=Canis lupus familiaris OX=9615 PE=3 SV=1;L-lactate dehydrogenase OS=Canis lup	8	17	17	60.8	36.622	334	0	66.139	By MS/MS	By MS/MS	By MS/MS	By MS/MS	By MS/MS	By MS/MS	By MS/MS	By MS/MS	2085300000	122670000	196	8581500	17043000	12739000	7257900	13890000	23973000	27934000	11246000	214410000	210140000	194480000	195300000	271470000	206140000	306280000	207430000	7.01785e+07	113310132	8.66089e+07	9.11575e+07	1.50043e+08	1.74325e+08	1.83663e+08	1.05857e+08
tr|E2R7A0|E2R7A0_CANLF	HAGH	tr|E2R7A0|E2R7A0_CANLF;tr|J9NVH3|J9NVH3_CANLF	tr|E2R7A0|E2R7A0_CANLF;tr|J9NVH3|J9NVH3_CANLF	Hydroxyacylglutathione hydrolase OS=Canis lupus familiaris OX=9615 GN=HAGH PE=3 SV=2;Hydroxyacylglutathione hydrolase OS=Canis lupus familiaris OX=9615 GN=HAGH PE=3 SV=1	2	3	3	11.3	33.875	309	0	6.2543	By MS/MS	By MS/MS	By matching	By MS/MS	By MS/MS			By MS/MS	22580000	1328200	8	156150	581630	52940	206090	223960	0	0	107460	7352300	5952000	3363300	4966800	4254400	0	0	3710400	2.59249e+06	8.39221e+06	792549	5.3107e+06	4.34839e+06	0	0	1.90275e+06
tr|E2R7F1|E2R7F1_CANLF	MSN	tr|E2R7F1|E2R7F1_CANLF;tr|E2RSI6|E2RSI6_CANLF;tr|E2RRC6|E2RRC6_CANLF	tr|E2R7F1|E2R7F1_CANLF;tr|E2RSI6|E2RSI6_CANLF;tr|E2RRC6|E2RRC6_CANLF	Moesin OS=Canis lupus familiaris OX=9615 GN=MSN PE=4 SV=2;Ezrin OS=Canis lupus familiaris OX=9615 GN=EZR PE=4 SV=1;Radixin OS=Canis lupus familiaris OX=9615 GN=RDX PE=4 SV=2	3	2	2	2.9	67.908	577	0.0061728	2.8899					By MS/MS	By MS/MS	By MS/MS		19935000	604090	4	0	0	0	0	145680	334500	123910	0	0	0	0	0	6865200	12233000	5514100	0	0	0	0	0	5.49062e+06	9.9598e+06	3.85421e+06	0
tr|E2R7T3|E2R7T3_CANLF	KRT35	tr|E2R7T3|E2R7T3_CANLF;eq|Q92764.5|KRT35_CANIS;tr|L7N0H1|L7N0H1_CANLF;eq|P05783.2|KRT18_CANIS;tr|E2REU6|E2REU6_CANLF	tr|E2R7T3|E2R7T3_CANLF;eq|Q92764.5|KRT35_CANIS;tr|L7N0H1|L7N0H1_CANLF	Keratin 35 OS=Canis lupus familiaris OX=9615 GN=KRT35 PE=3 SV=1;KRT35 Canis lupus familiaris keratin 35 (KRT35) (Vetsuisse), Length=455, Q92764.5 Human= Keratin, type I cuticular Ha5 Blast Score=817 E=0, Length=455;Keratin 35 OS=Canis lupus familiaris OX=	5	54	43	88.1	50.356	455	0	323.31	By MS/MS	By MS/MS	By MS/MS	By MS/MS	By MS/MS	By MS/MS	By MS/MS	By MS/MS	84751000000	3026800000	2686	495410000	533930000	413110000	258960000	355200000	340520000	337520000	292170000	9485700000	8615200000	8026500000	8050500000	7663100000	5247600000	6421700000	5761900000	3782271995	3849030905	3614035347	3517196936	3143152914	2053426943	3173997467	3262750360
tr|E2R7W6|E2R7W6_CANLF	KRT42	tr|E2R7W6|E2R7W6_CANLF;eq|Q04695.2B|KRT42_CANIS	tr|E2R7W6|E2R7W6_CANLF;eq|Q04695.2B|KRT42_CANIS	Uncharacterized protein OS=Canis lupus familiaris OX=9615 GN=KRT42 PE=3 SV=1;KRT42 Canis lupus familiaris keratin 42 (KRT42) (Vetsuisse), Length=492, Q04695.2 Human= Keratin, type I cytoskeletal 17 Blast Score=600 E=0, Length=432	2	37	12	65.8	49.927	453	0	323.31	By matching	By MS/MS	By matching	By matching	By MS/MS	By MS/MS	By MS/MS	By MS/MS	1032300000	35596000	77	0	948340	0	0	15859000	6097200	12240000	450880	0	28043000	0	0	163210000	54244000	92223000	9373800	0	2.05301e+07	0	0	3.32232e+08	134795220	2.23706e+08	1.36191e+07
tr|E2R821|E2R821_CANLF	CAPN12	tr|E2R821|E2R821_CANLF	tr|E2R821|E2R821_CANLF	Calpain 12 OS=Canis lupus familiaris OX=9615 GN=CAPN12 PE=3 SV=1	1	13	13	24.3	77.792	701	0	28.524	By MS/MS	By MS/MS	By MS/MS	By MS/MS	By MS/MS	By MS/MS	By MS/MS	By MS/MS	419270000	11979000	59	206850	1548600	1381100	719990	2015800	2776800	2219400	1110500	20484000	47065000	35511000	49332000	42105000	37969000	42406000	53960000	7.07076e+06	3.29174e+07	3.26443e+07	2.3119e+07	7.23935e+07	4.85349e+07	5.62952e+07	3.06524e+07
tr|E2R831|E2R831_CANLF	KRT82	tr|E2R831|E2R831_CANLF;eq|Q9NSB4.3|KRT82_CANIS	tr|E2R831|E2R831_CANLF;eq|Q9NSB4.3|KRT82_CANIS	Keratin 82 OS=Canis lupus familiaris OX=9615 GN=KRT82 PE=3 SV=1;KRT82 Canis lupus familiaris keratin 82 (KRT82) (Vetsuisse), Length=518, Q9NSB4.3 Human= Keratin, type II cuticular Hb2 Blast Score=876 E=0, Length=513	2	44	31	74.1	56.684	518	0	323.31	By MS/MS	By MS/MS	By MS/MS	By MS/MS	By MS/MS	By MS/MS	By MS/MS	By MS/MS	26069000000	766720000	825	88994000	187690000	98347000	27385000	75997000	122200000	46939000	119170000	2486400000	3169000000	3765900000	2757100000	2889200000	3129700000	2242400000	1996400000	1983937427	3962123417	1191816490	8.08565e+08	1873240596	1889792998	644712810	3477214529
tr|E2R857|E2R857_CANLF	BLMH	tr|E2R857|E2R857_CANLF	tr|E2R857|E2R857_CANLF	Bleomycin hydrolase OS=Canis lupus familiaris OX=9615 GN=BLMH PE=4 SV=1	1	10	10	33.6	52.441	455	0	35.687	By MS/MS	By MS/MS	By MS/MS	By MS/MS	By MS/MS	By MS/MS	By MS/MS	By MS/MS	1247000000	47960000	74	2909200	10068000	4168700	3212900	4558500	10688000	7300600	5054000	84147000	140930000	119880000	111420000	82149000	119370000	94132000	101640000	7.26943e+07	1.76865e+08	7.48111e+07	1.16554e+08	1.18028e+08	2.18473e+08	1.47441e+08	1.05601e+08
tr|E2R8A8|E2R8A8_CANLF	RPS7	tr|E2R8A8|E2R8A8_CANLF	tr|E2R8A8|E2R8A8_CANLF	40S ribosomal protein S7 OS=Canis lupus familiaris OX=9615 GN=RPS7 PE=3 SV=2	1	3	3	23.3	20.57	180	0	7.4031	By MS/MS	By MS/MS	By MS/MS	By matching	By MS/MS	By MS/MS	By MS/MS	By MS/MS	59266000	5926600	11	793730	684960	658730	396650	337660	2255400	168380	631140	13089000	11547000	11920000	6902500	12716000	16541000	8493300	12260000	7.75187e+06	5.81362e+06	5.80091e+06	6.01235e+06	3.85648e+06	2.03497e+07	1.58704e+06	6.57369e+06
tr|E2R8G3|E2R8G3_CANLF	RPL31	tr|E2R8G3|E2R8G3_CANLF;tr|J9P3J8|J9P3J8_CANLF;tr|J9NYL5|J9NYL5_CANLF;tr|J9NUD9|J9NUD9_CANLF;tr|J9NZC0|J9NZC0_CANLF;tr|J9P252|J9P252_CANLF;tr|J9P080|J9P080_CANLF;tr|J9NZY0|J9NZY0_CANLF;tr|J9P9X7|J9P9X7_CANLF;tr|J9NZ04|J9NZ04_CANLF;tr|J9NS00|J9NS00_CANLF;tr|J9PBI6|J9PBI6_CANLF;tr|J9PA41|J9PA41_CANLF;tr|J9NTH4|J9NTH4_CANLF	tr|E2R8G3|E2R8G3_CANLF;tr|J9P3J8|J9P3J8_CANLF;tr|J9NYL5|J9NYL5_CANLF;tr|J9NUD9|J9NUD9_CANLF;tr|J9NZC0|J9NZC0_CANLF;tr|J9P252|J9P252_CANLF;tr|J9P080|J9P080_CANLF;tr|J9NZY0|J9NZY0_CANLF	Uncharacterized protein OS=Canis lupus familiaris OX=9615 GN=RPL31 PE=4 SV=1;Uncharacterized protein OS=Canis lupus familiaris OX=9615 PE=4 SV=1;Uncharacterized protein OS=Canis lupus familiaris OX=9615 PE=4 SV=1;Uncharacterized protein OS=Canis lupus fami	14	3	3	31.2	14.463	125	0	4.1	By MS/MS				By matching	By MS/MS	By MS/MS		27667000	3952400	4	174430	0	0	0	61001	976050	2740900	0	4022500	0	0	0	2465100	3531300	0	0	1.19248e+06	0	0	0	487684	6.16473e+06	1.80834e+07	0
tr|E2R8Q7|E2R8Q7_CANLF	KRT15	tr|E2R8Q7|E2R8Q7_CANLF;tr|J9P4Q9|J9P4Q9_CANLF;eq|P19012.3|KRT15_CANIS	tr|E2R8Q7|E2R8Q7_CANLF;tr|J9P4Q9|J9P4Q9_CANLF;eq|P19012.3|KRT15_CANIS	Keratin 15 OS=Canis lupus familiaris OX=9615 GN=KRT15 PE=3 SV=2;Keratin 15 OS=Canis lupus familiaris OX=9615 GN=KRT15 PE=3 SV=1;KRT15 Canis lupus familiaris keratin 15 (KRT15) (Vetsuisse), Length=472, P19012.3 Human= Keratin, type I cytoskeletal 15 Blast	3	33	28	73.6	49.222	458	0	323.31	By MS/MS	By MS/MS	By matching	By matching	By MS/MS	By MS/MS	By MS/MS	By MS/MS	6067700000	202260000	236	2390400	2133400	208570	0	22240000	94770000	63985000	16528000	52412000	70507000	18953000	0	262760000	1188200000	530530000	254030000	7.00379e+07	4.86445e+07	5.51004e+06	0	3.25418e+08	1157235274	8.03166e+08	3.04849e+08
tr|E2R8R8|E2R8R8_CANLF	RPS9	tr|E2R8R8|E2R8R8_CANLF	tr|E2R8R8|E2R8R8_CANLF	Ribosomal protein S9 OS=Canis lupus familiaris OX=9615 GN=RPS9 PE=3 SV=1	1	5	5	19.1	22.591	194	0	10.851	By MS/MS	By MS/MS	By MS/MS	By MS/MS	By MS/MS	By MS/MS	By MS/MS	By MS/MS	66188000	6017100	14	661320	846550	147040	315640	495140	2379200	432100	740160	13382000	14953000	9025300	11847000	14950000	18165000	9921900	11152000	7.10455e+06	7.90359e+06	1.42432e+06	5.2628e+06	6.22055e+06	1.56399e+07	4.47995e+06	8.48019e+06
tr|E2R8Z5|E2R8Z5_CANLF	KRT5	tr|E2R8Z5|E2R8Z5_CANLF;eq|P13647.3|KRT5_CANIS	tr|E2R8Z5|E2R8Z5_CANLF;eq|P13647.3|KRT5_CANIS	Keratin 5 OS=Canis lupus familiaris OX=9615 GN=KRT5 PE=3 SV=2;KRT5 Canis lupus familiaris keratin 5 (KRT5) (Vetsuisse), Length=597, P13647.3 Human= Keratin, type II cytoskeletal 5 Blast Score=847 E=0, Length=590	2	83	64	70.8	62.729	596	0	323.31	By MS/MS	By MS/MS	By MS/MS	By MS/MS	By MS/MS	By MS/MS	By MS/MS	By MS/MS	75215000000	2426300000	2057	110470000	170870000	84699000	77505000	325320000	869070000	521530000	266820000	2646000000	2801400000	2177600000	3305400000	6565600000	10369000000	7679600000	5687600000	1935675094	2559721527	1346475523	2199123442	4923714960	8032673832	6266603170	4440090671
tr|E2R948|E2R948_CANLF	VDAC2	tr|E2R948|E2R948_CANLF	tr|E2R948|E2R948_CANLF	Voltage dependent anion channel 2 OS=Canis lupus familiaris OX=9615 GN=VDAC2 PE=4 SV=2	1	5	5	19.7	31.578	294	0	12.984	By MS/MS	By MS/MS	By MS/MS	By MS/MS	By MS/MS	By MS/MS	By MS/MS	By MS/MS	373440000	23340000	68	2431900	4243200	1885200	1365800	3267900	5146400	1785400	3214200	54816000	61974000	40814000	69955000	51877000	45679000	37195000	60942000	2.80751e+07	4.9866e+07	2.65624e+07	2.13107e+07	4.78147e+07	5.67054e+07	2.28963e+07	3.54791e+07
tr|E2R974|E2R974_CANLF	FABP4	tr|E2R974|E2R974_CANLF;tr|J9NZ87|J9NZ87_CANLF;tr|J9PB83|J9PB83_CANLF;tr|J9P3C7|J9P3C7_CANLF;tr|J9PBK0|J9PBK0_CANLF;tr|J9NVR3|J9NVR3_CANLF;tr|F1P8F4|F1P8F4_CANLF;tr|E2R507|E2R507_CANLF	tr|E2R974|E2R974_CANLF;tr|J9NZ87|J9NZ87_CANLF;tr|J9PB83|J9PB83_CANLF;tr|J9P3C7|J9P3C7_CANLF	Uncharacterized protein OS=Canis lupus familiaris OX=9615 GN=FABP4 PE=3 SV=1;Uncharacterized protein OS=Canis lupus familiaris OX=9615 PE=3 SV=1;Uncharacterized protein OS=Canis lupus familiaris OX=9615 PE=3 SV=1;Uncharacterized protein OS=Canis lupus fami	8	6	6	40.2	14.723	132	0	14.002		By matching		By matching		By MS/MS	By MS/MS	By MS/MS	62138000	7767200	16	0	248800	0	130030	0	3177100	2391900	1819300	0	3950600	0	4168100	0	17687000	53190000	17604000	0	1.68936e+06	0	1.57687e+06	0	1.63481e+07	1.38437e+07	1.51597e+07
tr|E2R9G7|E2R9G7_CANLF	RPL11	tr|E2R9G7|E2R9G7_CANLF	tr|E2R9G7|E2R9G7_CANLF	60S ribosomal protein L11 isoform 2 OS=Canis lupus familiaris OX=9615 GN=RPL11 PE=3 SV=2	1	2	2	14.6	20.252	178	0	6.2341	By MS/MS	By MS/MS		By MS/MS	By matching	By MS/MS	By MS/MS	By MS/MS	28153000	2815300	7	451280	420340	0	197080	290900	808650	226870	420180	7365400	6543000	0	4885200	8320000	8053800	5205800	6264700	4.40737e+06	3.56765e+06	0	2.98731e+06	3.32242e+06	7.29628e+06	2.13832e+06	4.37649e+06
tr|E2R9V0|E2R9V0_CANLF	RPL10A	tr|E2R9V0|E2R9V0_CANLF	tr|E2R9V0|E2R9V0_CANLF	Ribosomal protein OS=Canis lupus familiaris OX=9615 GN=RPL10A PE=3 SV=2	1	2	2	10.1	24.856	217	0.0063291	3.1141	By matching	By MS/MS	By matching	By matching	By MS/MS	By MS/MS	By matching	By matching	32715000	3271500	4	421290	353480	295890	255430	194340	1252600	161370	337100	7055500	6199600	7022700	6632300	6262800	9119700	4435400	5577600	4.11448e+06	3.00017e+06	2.60567e+06	3.87176e+06	2.21959e+06	1.13019e+07	1.52097e+06	3.51115e+06
tr|E2RA64|E2RA64_CANLF	LDHA	tr|E2RA64|E2RA64_CANLF;tr|F1PVW0|F1PVW0_CANLF	tr|E2RA64|E2RA64_CANLF;tr|F1PVW0|F1PVW0_CANLF	L-lactate dehydrogenase OS=Canis lupus familiaris OX=9615 GN=LDHA PE=3 SV=2;L-lactate dehydrogenase OS=Canis lupus familiaris OX=9615 GN=LDHA PE=3 SV=2	2	5	4	24.4	30.955	279	0	11.331	By MS/MS	By MS/MS	By matching	By matching	By MS/MS	By MS/MS	By MS/MS	By MS/MS	103630000	7401900	18	72566	1046900	155070	297330	833670	3134900	1176100	685330	5160200	9895100	4126700	8536700	9612200	19640000	11068000	10038000	992167	1.24403e+07	1.91183e+06	6.3096e+06	1.33301e+07	3.61586e+07	1.55191e+07	9.99352e+06
tr|E2RAE2|E2RAE2_CANLF	ETFA	tr|E2RAE2|E2RAE2_CANLF	tr|E2RAE2|E2RAE2_CANLF	Electron transfer flavoprotein alpha subunit OS=Canis lupus familiaris OX=9615 GN=ETFA PE=4 SV=2	1	2	2	12	34.997	333	0	11.862	By matching	By MS/MS	By MS/MS	By MS/MS	By MS/MS	By MS/MS	By matching	By MS/MS	35708000	1879400	11	233460	322310	251290	87799	355460	388730	117140	123200	5294300	3883600	4386900	7873200	4687000	4309300	4317000	5865500	4.33207e+06	5.19776e+06	4.20452e+06	2.52863e+06	7.71355e+06	6.66405e+06	2.09779e+06	2.43822e+06
tr|E2RAF1|E2RAF1_CANLF	HYPK	tr|E2RAF1|E2RAF1_CANLF;tr|J9NZ48|J9NZ48_CANLF	tr|E2RAF1|E2RAF1_CANLF;tr|J9NZ48|J9NZ48_CANLF	Uncharacterized protein OS=Canis lupus familiaris OX=9615 GN=HYPK PE=3 SV=1;Uncharacterized protein OS=Canis lupus familiaris OX=9615 GN=HYPK PE=3 SV=1	2	2	2	11.3	47.075	417	0	5.1332		By matching			By matching	By MS/MS	By matching		16202000	810110	2	0	95744	0	0	207970	383960	122450	0	0	1485600	0	0	1825300	1043200	1982200	0	0	1.62528e+06	0	0	4.75041e+06	6.92878e+06	2.30817e+06	0
tr|E2RB57|E2RB57_CANLF	DUSP14	tr|E2RB57|E2RB57_CANLF	tr|E2RB57|E2RB57_CANLF	Dual specificity phosphatase 14 OS=Canis lupus familiaris OX=9615 GN=DUSP14 PE=3 SV=1	1	15	15	72.2	22.184	198	0	112.7	By MS/MS	By MS/MS	By MS/MS	By MS/MS	By MS/MS	By MS/MS	By MS/MS	By MS/MS	5916400000	493030000	423	50775000	79317000	65717000	35255000	34117000	90931000	58889000	78032000	882280000	1052600000	702330000	846080000	860110000	910180000	1005100000	860520000	2.19211e+08	3.40434e+08	2.52992e+08	3.16204e+08	2.17694e+08	5.38248e+08	3.36132e+08	4.43141e+08
tr|E2RBC3|E2RBC3_CANLF	TUBA4A	tr|E2RBC3|E2RBC3_CANLF	tr|E2RBC3|E2RBC3_CANLF	Tubulin alpha chain OS=Canis lupus familiaris OX=9615 GN=TUBA4A PE=3 SV=1	1	15	3	44.4	49.924	448	0	8.7202	By matching	By matching	By matching	By matching	By matching	By MS/MS	By MS/MS	By MS/MS	94344000	4492600	4	0	0	420030	0	0	3517400	214120	340990	0	0	13631000	0	0	18401000	17097000	13408000	0	0	7.7676e+06	0	0	6.66475e+07	4.23803e+06	7.45851e+06
tr|E2RC20|E2RC20_CANLF	NME1	tr|E2RC20|E2RC20_CANLF;sp|Q50KA8|NDKB_CANLF	tr|E2RC20|E2RC20_CANLF;sp|Q50KA8|NDKB_CANLF	Nucleoside diphosphate kinase OS=Canis lupus familiaris OX=9615 GN=NME1 PE=3 SV=2;Nucleoside diphosphate kinase B OS=Canis lupus familiaris OX=9615 GN=NME2 PE=2 SV=1	2	10	10	56.2	32.732	292	0	26.694	By MS/MS	By MS/MS	By MS/MS	By MS/MS	By MS/MS	By MS/MS	By MS/MS	By MS/MS	587060000	27955000	55	1689000	3084500	2570300	2421400	1668800	9276900	3336100	3907900	79028000	100140000	89037000	108620000	103640000	180270000	141250000	114480000	3.14003e+07	4.36262e+07	4.21991e+07	6.4459e+07	3.55805e+07	1.1935e+08	4.96285e+07	6.47473e+07
tr|E2RCI2|E2RCI2_CANLF	KLHDC3	tr|E2RCI2|E2RCI2_CANLF	tr|E2RCI2|E2RCI2_CANLF	Kelch domain containing 3 OS=Canis lupus familiaris OX=9615 GN=KLHDC3 PE=3 SV=1	1	2	2	3.4	63.775	553	1	-2			By MS/MS	By MS/MS				By MS/MS	50153000	1671800	3	0	0	955570	327600	0	0	0	388590	0	0	17510000	0	0	0	0	13571000	0	0	2.52447e+07	1.4897e+07	0	0	0	1.21427e+07	+
tr|E2RCJ5|E2RCJ5_CANLF	MMRN1	tr|E2RCJ5|E2RCJ5_CANLF	tr|E2RCJ5|E2RCJ5_CANLF	Multimerin 1 OS=Canis lupus familiaris OX=9615 GN=MMRN1 PE=4 SV=1	1	2	2	3.5	137.39	1214	1	-2		By MS/MS				By MS/MS			90476000	1370800	1	0	225790	0	0	0	1145000	0	0	0	10877000	0	0	0	0	0	0	0	1.26481e+07	0	0	0	6.81879e+07	0	0	+
tr|E2RE13|E2RE13_CANLF	ARL8B	tr|E2RE13|E2RE13_CANLF	tr|E2RE13|E2RE13_CANLF	ADP ribosylation factor like GTPase 8B OS=Canis lupus familiaris OX=9615 GN=ARL8B PE=3 SV=1	1	4	4	34.9	21.539	186	0	8.5949	By MS/MS	By MS/MS	By MS/MS	By matching	By MS/MS	By MS/MS	By matching	By MS/MS	184890000	16808000	18	2659300	2707600	3922000	585240	1452300	2367900	1221900	1891800	45314000	45288000	43720000	25015000	47162000	27350000	30929000	32122000	2.3909e+07	2.52782e+07	3.79914e+07	9.75801e+06	1.82453e+07	2.35014e+07	1.26682e+07	2.16755e+07
tr|E2RE90|E2RE90_CANLF	SEC24C	tr|E2RE90|E2RE90_CANLF;tr|J9JHK6|J9JHK6_CANLF	tr|E2RE90|E2RE90_CANLF;tr|J9JHK6|J9JHK6_CANLF	SEC24 homolog C, COPII coat complex component OS=Canis lupus familiaris OX=9615 GN=SEC24C PE=4 SV=1;SEC24 homolog C, COPII coat complex component OS=Canis lupus familiaris OX=9615 GN=SEC24C PE=4 SV=1	2	3	3	4	118.6	1096	0	3.4479		By MS/MS			By MS/MS	By matching	By MS/MS		10043000	251080	3	0	207870	0	0	0	20725	22479	0	0	1334700	0	0	0	1493900	2963700	0	0	7.05727e+06	0	0	0	747998	847488	0
tr|E2REC1|E2REC1_CANLF	SERPINB5	tr|E2REC1|E2REC1_CANLF	tr|E2REC1|E2REC1_CANLF	Serpin family B member 5 OS=Canis lupus familiaris OX=9615 GN=SERPINB5 PE=3 SV=2	1	11	11	33.1	43.462	387	0	26.437	By MS/MS	By MS/MS	By MS/MS	By MS/MS	By MS/MS	By MS/MS	By MS/MS	By MS/MS	314720000	13113000	75	1094200	1403800	1139500	687260	1004500	3375300	1852300	2556600	45575000	51804000	45563000	50881000	48540000	46878000	57072000	64681000	1.63571e+07	1.50326e+07	2.00742e+07	1.57608e+07	2.31948e+07	4.93384e+07	3.31375e+07	4.50754e+07
tr|E2REM0|E2REM0_CANLF	CYC1	tr|E2REM0|E2REM0_CANLF	tr|E2REM0|E2REM0_CANLF	Cytochrome c1 OS=Canis lupus familiaris OX=9615 GN=CYC1 PE=4 SV=1	1	2	2	11.1	35.28	325	0	5.1235					By MS/MS	By MS/MS			8907900	523990	2	0	0	0	0	128860	395130	0	0	0	0	0	0	0	6690100	0	0	0	0	0	0	2.50192e+06	6.06088e+06	0	0
tr|E2RGN6|E2RGN6_CANLF	PHB2	tr|E2RGN6|E2RGN6_CANLF	tr|E2RGN6|E2RGN6_CANLF	Prohibitin 2 OS=Canis lupus familiaris OX=9615 GN=PHB2 PE=4 SV=2	1	4	4	14.4	33.453	299	0	8.2762	By MS/MS	By MS/MS	By matching	By MS/MS	By MS/MS	By MS/MS	By MS/MS	By MS/MS	63713000	2896100	16	302640	825550	218760	131320	397960	455190	443220	121420	8618700	12120000	3787700	4700400	5618500	4127400	4377200	4006800	6.50255e+06	1.54151e+07	4.23816e+06	4.37925e+06	9.99936e+06	9.0356e+06	9.19054e+06	2.78225e+06
tr|E2RHG2|E2RHG2_CANLF	PRDX1	tr|E2RHG2|E2RHG2_CANLF;tr|E2RNL3|E2RNL3_CANLF	tr|E2RHG2|E2RHG2_CANLF	Uncharacterized protein OS=Canis lupus familiaris OX=9615 GN=PRDX1 PE=4 SV=1	2	8	8	48.7	22.124	199	0	19.678	By MS/MS	By MS/MS	By matching	By MS/MS	By MS/MS	By MS/MS	By MS/MS	By MS/MS	144830000	9655100	23	304550	310630	138460	756050	1894900	3660700	1937300	652430	12295000	13560000	10289000	25420000	49802000	59220000	51307000	23973000	4.46158e+06	3.95476e+06	1.82896e+06	1.53296e+07	2.16113e+07	3.35983e+07	1.64547e+07	1.01934e+07
tr|E2RI34|E2RI34_CANLF	RPL27A	tr|E2RI34|E2RI34_CANLF;tr|F1Q0S5|F1Q0S5_CANLF;tr|F1PWI8|F1PWI8_CANLF	tr|E2RI34|E2RI34_CANLF;tr|F1Q0S5|F1Q0S5_CANLF;tr|F1PWI8|F1PWI8_CANLF	Uncharacterized protein OS=Canis lupus familiaris OX=9615 GN=RPL27A PE=3 SV=1;Uncharacterized protein OS=Canis lupus familiaris OX=9615 GN=RPL27A PE=3 SV=2;Uncharacterized protein OS=Canis lupus familiaris OX=9615 PE=4 SV=2	3	2	2	22.3	16.577	148	0	3.8708	By MS/MS	By MS/MS	By matching		By MS/MS	By MS/MS	By matching	By MS/MS	27359000	3908400	6	453190	740160	331880	0	312700	1151100	271020	648310	5428200	8455200	5340500	0	6563400	6644600	4486800	7093700	3.09819e+06	4.39747e+06	2.04577e+06	0	2.49998e+06	7.27056e+06	1.78808e+06	4.72677e+06
tr|E2RIG3|E2RIG3_CANLF	RBL2	tr|E2RIG3|E2RIG3_CANLF	tr|E2RIG3|E2RIG3_CANLF	RB transcriptional corepressor like 2 OS=Canis lupus familiaris OX=9615 GN=RBL2 PE=4 SV=2	1	2	2	2.3	128.27	1139	0	4.4222	By MS/MS	By MS/MS	By MS/MS	By MS/MS	By MS/MS	By MS/MS	By MS/MS	By MS/MS	2407100000	37610000	27	9429200	3892200	2659600	1649200	2419100	6823100	6208900	4529200	385040000	194490000	167760000	194070000	248520000	381660000	356970000	289000000	5.89365e+08	2.11423e+08	1.49892e+08	1.59992e+08	1.76823e+08	3.94005e+08	3.74534e+08	3.01914e+08
tr|E2RIL1|E2RIL1_CANLF	SYNE3	tr|E2RIL1|E2RIL1_CANLF	tr|E2RIL1|E2RIL1_CANLF	Spectrin repeat containing nuclear envelope family member 3 OS=Canis lupus familiaris OX=9615 GN=SYNE3 PE=4 SV=2	1	2	2	3.2	105.27	917	0.0062305	2.9889		By MS/MS	By MS/MS					By matching	24916000	461400	2	0	397760	18853	0	0	0	0	44784	0	0	2351200	0	0	0	0	3605600	0	1.82304e+07	896560	0	0	0	0	2.51894e+06
tr|E2RIQ8|E2RIQ8_CANLF	RPS5	tr|E2RIQ8|E2RIQ8_CANLF	tr|E2RIQ8|E2RIQ8_CANLF	Ribosomal protein S5 OS=Canis lupus familiaris OX=9615 GN=RPS5 PE=3 SV=1	1	2	2	13.7	22.876	204	0	10.607	By MS/MS	By MS/MS	By MS/MS	By MS/MS	By MS/MS	By MS/MS	By MS/MS	By MS/MS	78367000	7836700	15	718200	876470	343550	234430	719080	3329400	825060	790480	10198000	12098000	10420000	10319000	18037000	35780000	16462000	10240000	7.01422e+06	7.43907e+06	3.02537e+06	3.55345e+06	8.21286e+06	3.00401e+07	7.77646e+06	8.23354e+06
tr|E2RJE4|E2RJE4_CANLF	CST6	tr|E2RJE4|E2RJE4_CANLF	tr|E2RJE4|E2RJE4_CANLF	Cystatin OS=Canis lupus familiaris OX=9615 GN=CST6 PE=3 SV=1	1	3	3	30.2	16.158	149	0	14.11	By MS/MS	By MS/MS			By MS/MS	By MS/MS	By MS/MS	By MS/MS	72151000	7215100	11	327610	1305300	0	0	207510	3575700	1369200	429790	9520400	15538000	0	0	10567000	31307000	26697000	11410000	3.19956e+06	1.10789e+07	0	0	2.37001e+06	3.22628e+07	1.29053e+07	4.47658e+06
tr|E2RK00|E2RK00_CANLF	DYNLL1	tr|E2RK00|E2RK00_CANLF	tr|E2RK00|E2RK00_CANLF	Dynein light chain OS=Canis lupus familiaris OX=9615 GN=DYNLL1 PE=3 SV=1	1	4	4	28.1	10.366	89	0	9.2368	By MS/MS	By MS/MS	By MS/MS	By MS/MS	By MS/MS	By MS/MS	By MS/MS	By MS/MS	146410000	29282000	23	3210600	5304700	2246400	2067700	2461700	5471200	3548500	4971500	27089000	36958000	28465000	24364000	36290000	30672000	37978000	37460000	1.56778e+07	2.25119e+07	9.8913e+06	1.56712e+07	1.40581e+07	2.46826e+07	1.67229e+07	2.58909e+07
tr|E2RKX2|E2RKX2_CANLF	DSG4	tr|E2RKX2|E2RKX2_CANLF	tr|E2RKX2|E2RKX2_CANLF	Desmoglein 4 OS=Canis lupus familiaris OX=9615 GN=DSG4 PE=4 SV=1	1	23	23	31.1	114.59	1042	0	137.49	By MS/MS	By MS/MS	By MS/MS	By MS/MS	By MS/MS	By MS/MS	By MS/MS	By MS/MS	5715900000	158780000	408	31251000	26539000	23268000	6914800	18063000	24729000	13431000	14580000	852660000	668610000	546830000	474120000	681330000	923510000	564590000	546000000	4.56946e+08	3.83257e+08	3.64254e+08	2.28463e+08	3.31733e+08	3.86737e+08	2.38142e+08	2.70837e+08
tr|E2RLB6|E2RLB6_CANLF	NDUFC2	tr|E2RLB6|E2RLB6_CANLF	tr|E2RLB6|E2RLB6_CANLF	NADH dehydrogenase [ubiquinone] 1 subunit C2 OS=Canis lupus familiaris OX=9615 GN=NDUFC2 PE=3 SV=1	1	2	2	20	13.989	120	0	4.8457	By MS/MS	By MS/MS	By matching		By MS/MS	By MS/MS	By matching	By matching	29516000	3689500	3	336380	1023200	167890	0	483540	1067200	253510	357790	7253400	7914100	6095600	0	6640700	6203800	7466200	7149800	2.62823e+06	6.94755e+06	1.18276e+06	0	4.41806e+06	7.70339e+06	1.91155e+06	2.9813e+06
tr|E2RLF1|E2RLF1_CANLF	PSAP	tr|E2RLF1|E2RLF1_CANLF	tr|E2RLF1|E2RLF1_CANLF	Prosaposin OS=Canis lupus familiaris OX=9615 GN=PSAP PE=4 SV=1	1	3	3	9.2	57.983	524	0	7.0815	By MS/MS	By MS/MS	By MS/MS	By matching	By matching	By MS/MS	By MS/MS	By MS/MS	41965000	1398800	12	207430	162660	109010	100690	67615	268220	171300	311940	7142200	6874500	8342400	13320000	5566500	6765600	9796500	14544000	6.07745e+06	4.14166e+06	2.8798e+06	4.57873e+06	2.31672e+06	7.26019e+06	4.84358e+06	9.74726e+06
tr|E2RLQ9|E2RLQ9_CANLF	VCP	tr|E2RLQ9|E2RLQ9_CANLF	tr|E2RLQ9|E2RLQ9_CANLF	Valosin containing protein OS=Canis lupus familiaris OX=9615 GN=VCP PE=3 SV=2	1	7	7	10.3	91.012	822	0	15.673	By MS/MS	By MS/MS	By matching		By MS/MS	By MS/MS	By MS/MS	By matching	72964000	1621400	16	50673	49089	39283	0	156620	861870	442110	21763	5849600	4404300	4414700	0	12768000	37501000	16106000	5184800	2.22707e+06	1.8749e+06	1.55672e+06	0	6.68799e+06	2.7279e+07	1.69927e+07	1.02005e+06
tr|E2RLS3|E2RLS3_CANLF	HSP90AB1	tr|E2RLS3|E2RLS3_CANLF;tr|A0A0K2FR41|A0A0K2FR41_CANLF;tr|A0A077KFB1|A0A077KFB1_CANLF;tr|F1P8N6|F1P8N6_CANLF;sp|P41148|ENPL_CANLF	tr|E2RLS3|E2RLS3_CANLF	Equilibrative nucleoside transporter 1 OS=Canis lupus familiaris OX=9615 GN=HSP90AB1 PE=3 SV=2	5	6	6	9.7	83.236	724	0	13.804			By MS/MS	By MS/MS	By MS/MS	By MS/MS	By matching	By matching	85043000	2577100	15	0	0	77136	614360	1002100	472980	247090	163370	0	0	9469100	54569000	40124000	18156000	13230000	12151000	0	0	2.24162e+06	2.6238e+07	3.49192e+07	1.40831e+07	7.68524e+06	5.61555e+06
tr|E2RLY5|E2RLY5_CANLF	LAP3	tr|E2RLY5|E2RLY5_CANLF	tr|E2RLY5|E2RLY5_CANLF	Leucine aminopeptidase 3 OS=Canis lupus familiaris OX=9615 GN=LAP3 PE=3 SV=2	1	22	22	62.8	56.188	519	0	93.6	By MS/MS	By MS/MS	By MS/MS	By MS/MS	By MS/MS	By MS/MS	By MS/MS	By MS/MS	2357000000	84179000	208	8134600	10468000	15414000	3337800	7430100	23823000	9182200	6388500	158710000	207570000	256950000	202180000	161610000	200000000	154420000	158160000	8.57743e+07	1.19745e+08	1.44101e+08	6.61356e+07	1.15955e+08	2.02764e+08	1.06726e+08	9.37091e+07
tr|E2RLZ9|E2RLZ9_CANLF	ABHD14B	tr|E2RLZ9|E2RLZ9_CANLF	tr|E2RLZ9|E2RLZ9_CANLF	Abhydrolase domain containing 14B OS=Canis lupus familiaris OX=9615 GN=ABHD14B PE=4 SV=1	1	3	3	25.7	22.311	210	0	10.934	By MS/MS	By MS/MS	By MS/MS	By matching	By MS/MS	By MS/MS	By MS/MS	By MS/MS	106480000	10648000	18	1518900	1679500	812910	597160	981390	3100800	1174700	782900	18521000	25254000	17369000	20979000	26575000	31505000	24812000	16172000	1.48345e+07	1.42548e+07	7.15856e+06	9.05165e+06	1.12087e+07	2.7977e+07	1.1072e+07	8.15449e+06
tr|E2RM17|E2RM17_CANLF	TAOK3	tr|E2RM17|E2RM17_CANLF	tr|E2RM17|E2RM17_CANLF	TAO kinase 3 OS=Canis lupus familiaris OX=9615 GN=TAOK3 PE=4 SV=2	1	2	2	2.2	105.46	898	0	4.456	By MS/MS		By MS/MS						25194000	629840	3	0	0	629840	0	0	0	0	0	0	0	15388000	0	0	0	0	0	0	0	2.21863e+07	0	0	0	0	0
tr|E2RMA1|E2RMA1_CANLF	TPT1	tr|E2RMA1|E2RMA1_CANLF;tr|J9P3B9|J9P3B9_CANLF	tr|E2RMA1|E2RMA1_CANLF	Tumor protein, translationally-controlled 1 OS=Canis lupus familiaris OX=9615 GN=TPT1 PE=3 SV=1	2	4	4	25.6	19.595	172	0	9.4662	By MS/MS	By MS/MS	By MS/MS	By matching	By MS/MS	By MS/MS	By MS/MS	By MS/MS	108450000	15493000	15	2300900	2317600	1700300	280990	1525700	4101900	470130	2795800	22747000	26908000	14141000	13831000	25223000	28442000	15237000	23857000	1.43077e+07	1.37694e+07	1.04814e+07	2.98139e+06	1.08575e+07	2.26801e+07	3.10178e+06	2.03846e+07
tr|E2RMZ3|E2RMZ3_CANLF		tr|E2RMZ3|E2RMZ3_CANLF;sp|Q53VB8|FRIL_CANLF;tr|J9P5S0|J9P5S0_CANLF;tr|E2RRH1|E2RRH1_CANLF	tr|E2RMZ3|E2RMZ3_CANLF;sp|Q53VB8|FRIL_CANLF;tr|J9P5S0|J9P5S0_CANLF	Ferritin OS=Canis lupus familiaris OX=9615 PE=3 SV=2;Ferritin light chain OS=Canis lupus familiaris OX=9615 GN=FTL PE=2 SV=3;Ferritin OS=Canis lupus familiaris OX=9615 PE=3 SV=1	4	4	4	36.6	20.052	175	0	8.7009	By MS/MS	By MS/MS	By MS/MS	By matching	By MS/MS	By MS/MS	By MS/MS	By MS/MS	84449000	7677200	16	1838700	675620	2021100	212010	795460	670060	435440	1028800	32891000	13835000	32105000	9825600	19261000	9045600	13330000	12883000	1.97531e+07	6.30776e+06	1.95781e+07	3.53496e+06	9.99365e+06	6.65043e+06	4.51454e+06	1.17874e+07
tr|E2RNG2|E2RNG2_CANLF	ATP5F1A	tr|E2RNG2|E2RNG2_CANLF;tr|A0A1B1X469|A0A1B1X469_CANLF;tr|F1PX22|F1PX22_CANLF	tr|E2RNG2|E2RNG2_CANLF;tr|A0A1B1X469|A0A1B1X469_CANLF	ATP synthase subunit alpha OS=Canis lupus familiaris OX=9615 GN=ATP5F1A PE=3 SV=1;ATP synthase subunit alpha OS=Canis lupus familiaris OX=9615 PE=2 SV=1	3	13	13	29.3	59.674	553	0	93.25	By MS/MS	By MS/MS	By MS/MS	By MS/MS	By MS/MS	By MS/MS	By MS/MS	By MS/MS	708310000	22849000	102	864660	2665900	1843800	487240	1506100	12168000	1413600	1899200	39316000	56819000	48071000	40595000	34884000	71439000	22837000	32945000	2.61784e+07	5.78346e+07	4.48123e+07	1.85206e+07	4.75661e+07	1.99166e+08	3.34175e+07	4.97664e+07
tr|E2RNG4|E2RNG4_CANLF	DSP	tr|E2RNG4|E2RNG4_CANLF;tr|J9P8T8|J9P8T8_CANLF	tr|E2RNG4|E2RNG4_CANLF;tr|J9P8T8|J9P8T8_CANLF	Desmoplakin OS=Canis lupus familiaris OX=9615 GN=DSP PE=4 SV=2;Desmoplakin OS=Canis lupus familiaris OX=9615 GN=DSP PE=4 SV=1	2	154	154	57.2	332.22	2878	0	323.31	By MS/MS	By MS/MS	By MS/MS	By MS/MS	By MS/MS	By MS/MS	By MS/MS	By MS/MS	21370000000	131110000	1847	17387000	12325000	15341000	4224900	19758000	30480000	19053000	12538000	2765700000	1712000000	2384900000	1207600000	3350100000	3905200000	2474000000	2065000000	4.76818e+08	327752913	2.86343e+08	3.08229e+08	5.22332e+08	5.82237e+08	4.42878e+08	4.50742e+08
tr|E2RNJ1|E2RNJ1_CANLF	LAMP2	tr|E2RNJ1|E2RNJ1_CANLF;tr|E2RNJ3|E2RNJ3_CANLF	tr|E2RNJ1|E2RNJ1_CANLF;tr|E2RNJ3|E2RNJ3_CANLF	Lysosomal associated membrane protein 2 OS=Canis lupus familiaris OX=9615 GN=LAMP2 PE=3 SV=2;Lysosomal associated membrane protein 2 OS=Canis lupus familiaris OX=9615 GN=LAMP2 PE=3 SV=1	2	3	3	6.6	45.135	411	0	4.5679		By MS/MS			By MS/MS	By MS/MS		By MS/MS	35542000	2090700	7	0	953490	0	0	866070	271170	0	0	0	14211000	0	0	11266000	3146100	0	0	0	1.37576e+07	0	0	1.68156e+07	4.15942e+06	0	0
tr|E2RNK0|E2RNK0_CANLF	IFIH1	tr|E2RNK0|E2RNK0_CANLF	tr|E2RNK0|E2RNK0_CANLF	Interferon induced with helicase C domain 1 OS=Canis lupus familiaris OX=9615 GN=IFIH1 PE=4 SV=2	1	2	2	1	116.93	1029	1	-2	By matching	By MS/MS	By matching	By MS/MS	By MS/MS	By MS/MS	By MS/MS	By matching	300400000	5563100	3	167360	986590	116790	444620	1138700	1517200	833520	358330	16967000	25561000	14514000	32352000	19796000	24691000	20475000	15230000	8.82627e+06	4.52188e+07	5.55381e+06	3.63932e+07	7.0228e+07	7.39214e+07	4.24234e+07	2.01545e+07	+
tr|E2RNQ2|E2RNQ2_CANLF	TUBA1C	tr|E2RNQ2|E2RNQ2_CANLF	tr|E2RNQ2|E2RNQ2_CANLF	Tubulin alpha chain OS=Canis lupus familiaris OX=9615 GN=TUBA1C PE=3 SV=2	1	15	3	46.2	56.778	511	0	8.6176	By MS/MS	By MS/MS	By matching	By matching	By MS/MS	By MS/MS	By MS/MS	By MS/MS	267830000	10713000	15	694360	1328100	190070	99210	640750	4562000	654040	2544800	24220000	35185000	17785000	9526400	14690000	43920000	13351000	35249000	1.69535e+07	2.81817e+07	4.18453e+06	3.75957e+06	1.82952e+07	1.02905e+08	1.54115e+07	6.62649e+07
tr|E2RNY7|E2RNY7_CANLF	ATP5C1	tr|E2RNY7|E2RNY7_CANLF;tr|A0A1B1X461|A0A1B1X461_CANLF;tr|J9NZA4|J9NZA4_CANLF	tr|E2RNY7|E2RNY7_CANLF;tr|A0A1B1X461|A0A1B1X461_CANLF	Uncharacterized protein OS=Canis lupus familiaris OX=9615 PE=4 SV=2;ATP synthase subunit gamma OS=Canis lupus familiaris OX=9615 PE=2 SV=1	3	3	3	31.5	18.844	168	0	10.499		By MS/MS	By MS/MS	By MS/MS		By MS/MS	By MS/MS	By MS/MS	29713000	3714100	13	0	1631600	604150	150130	0	413280	351750	563230	0	8246000	4176400	2294400	0	4590000	2478700	4491700	0	1.10786e+07	4.25621e+06	1.82061e+06	0	2.9832e+06	2.65229e+06	4.69323e+06
tr|E2RP68|E2RP68_CANLF	S100A3	tr|E2RP68|E2RP68_CANLF	tr|E2RP68|E2RP68_CANLF	S100 calcium binding protein A3 OS=Canis lupus familiaris OX=9615 GN=S100A3 PE=4 SV=1	1	10	10	97	11.597	101	0	218.1	By MS/MS	By MS/MS	By MS/MS	By MS/MS	By MS/MS	By MS/MS	By MS/MS	By MS/MS	7353700000	1225600000	194	115020000	129300000	150930000	108740000	62156000	288580000	196190000	174700000	1032100000	1105600000	1187000000	1480900000	882240000	1517700000	2321500000	1258300000	6.26869e+08	6.08746e+08	7.58705e+08	9.26103e+08	402153295	1448199345	1039730938	1032687462
tr|E2RP76|E2RP76_CANLF	S100A16	tr|E2RP76|E2RP76_CANLF	tr|E2RP76|E2RP76_CANLF	Protein S100 OS=Canis lupus familiaris OX=9615 GN=S100A16 PE=3 SV=1	1	3	3	43.7	11.776	103	0	7.125	By MS/MS	By MS/MS	By MS/MS	By matching	By MS/MS	By MS/MS	By MS/MS	By MS/MS	74009000	12335000	11	2239300	1592300	1085300	820220	1069500	2136600	1248900	2142700	20946000	17551000	15990000	14606000	16923000	9881600	15700000	19924000	1.31217e+07	8.10882e+06	5.73457e+06	7.45962e+06	7.32935e+06	1.1567e+07	7.06262e+06	1.33908e+07
tr|E2RP88|E2RP88_CANLF	S100A14	tr|E2RP88|E2RP88_CANLF	tr|E2RP88|E2RP88_CANLF	S100 calcium binding protein A14 OS=Canis lupus familiaris OX=9615 GN=S100A14 PE=3 SV=2	1	3	3	60.2	11.421	103	0	5.7582	By MS/MS	By MS/MS	By matching	By MS/MS	By MS/MS	By MS/MS	By MS/MS	By MS/MS	27595000	4599200	11	757110	632830	171020	115880	118220	1528000	275200	1000900	7914100	3257000	4639900	3374500	3972200	4263000	7418700	6480500	4.43657e+06	3.22269e+06	903605	1.05389e+06	810116	8.27209e+06	1.55631e+06	6.25507e+06
tr|E2RPJ5|E2RPJ5_CANLF	LYG2	tr|E2RPJ5|E2RPJ5_CANLF	tr|E2RPJ5|E2RPJ5_CANLF	Lysozyme g-like protein OS=Canis lupus familiaris OX=9615 GN=LYG2 PE=3 SV=2	1	21	21	80.6	20.797	186	0	102.66	By MS/MS	By MS/MS	By MS/MS	By MS/MS	By MS/MS	By MS/MS	By MS/MS	By MS/MS	5926300000	493860000	441	37000000	83502000	67893000	55085000	31892000	128150000	62786000	27548000	633960000	1268200000	763380000	1380200000	1016200000	1366600000	1362800000	453670000	2.14228e+08	3.73636e+08	3.3024e+08	4.68422e+08	2.26273e+08	6.91842e+08	3.15282e+08	1.85158e+08
tr|E2RPJ6|E2RPJ6_CANLF	LYG1	tr|E2RPJ6|E2RPJ6_CANLF	tr|E2RPJ6|E2RPJ6_CANLF	Lysozyme g-like protein OS=Canis lupus familiaris OX=9615 GN=LYG1 PE=3 SV=1	1	8	8	50.8	21.534	197	0	51.363	By MS/MS	By MS/MS	By MS/MS	By MS/MS	By MS/MS	By MS/MS	By MS/MS	By MS/MS	1393300000	154810000	119	23326000	33667000	12644000	17316000	11164000	22177000	9398800	25122000	310230000	410610000	161260000	302470000	263580000	183980000	188960000	270180000	1.46463e+08	1.86796e+08	8.33655e+07	159855253	7.79272e+07	147565623	6.45615e+07	1.8511e+08
tr|E2RQ14|E2RQ14_CANLF	ANXA5	tr|E2RQ14|E2RQ14_CANLF	tr|E2RQ14|E2RQ14_CANLF	Annexin OS=Canis lupus familiaris OX=9615 GN=ANXA5 PE=2 SV=2	1	4	4	15.9	35.943	321	0	5.2139	By matching				By MS/MS	By matching			4759400	216340	4	21309	0	0	0	157730	37295	0	0	879610	0	0	0	2409600	792560	0	0	457848	0	0	0	3.96326e+06	740311	0	0
tr|E2RQH5|E2RQH5_CANLF	TSPO	tr|E2RQH5|E2RQH5_CANLF	tr|E2RQH5|E2RQH5_CANLF	Translocator protein OS=Canis lupus familiaris OX=9615 GN=TSPO PE=4 SV=1	1	3	3	38.5	18.75	169	0	15.919	By MS/MS	By MS/MS	By MS/MS	By MS/MS	By MS/MS	By MS/MS	By MS/MS	By MS/MS	122620000	17517000	19	2119800	1898700	2715300	1313700	969730	4802700	1179700	2517700	38626000	17575000	28549000	18966000	20836000	31686000	12878000	23387000	1.44919e+07	1.12806e+07	1.57058e+07	1.39393e+07	7.75281e+06	3.03343e+07	7.78298e+06	1.83569e+07
tr|E2RQK1|E2RQK1_CANLF	TRIM29	tr|E2RQK1|E2RQK1_CANLF	tr|E2RQK1|E2RQK1_CANLF	Tripartite motif containing 29 OS=Canis lupus familiaris OX=9615 GN=TRIM29 PE=4 SV=1	1	8	8	15.7	65.298	586	0	23.996	By MS/MS	By MS/MS	By MS/MS	By MS/MS	By MS/MS	By MS/MS	By MS/MS	By MS/MS	823990000	22270000	93	2290900	3847700	1643400	3228900	2106000	4401200	2696900	2055200	83654000	88694000	68036000	131430000	97369000	141200000	105080000	83899000	6.28906e+07	8.94237e+07	4.26534e+07	1.19929e+08	7.06822e+07	1.04659e+08	6.97236e+07	6.31499e+07
tr|E2RRH0|E2RRH0_CANLF	KRTAP27-1	tr|E2RRH0|E2RRH0_CANLF	tr|E2RRH0|E2RRH0_CANLF	Keratin associated protein 27-1 OS=Canis lupus familiaris OX=9615 GN=KRTAP27-1 PE=4 SV=2	1	2	2	15.7	22.492	210	0	8.1212	By MS/MS	By MS/MS	By MS/MS	By MS/MS	By MS/MS	By MS/MS	By MS/MS	By matching	126750000	12675000	16	2952700	2454200	1277300	493680	1126700	3128900	750870	490550	31076000	26176000	31863000	18080000	35091000	22207000	18317000	10806000	2.88372e+07	2.08302e+07	1.12484e+07	7.48312e+06	1.28678e+07	2.82312e+07	7.0772e+06	5.10944e+06
tr|E2RRR2|E2RRR2_CANLF	HSD17B14	tr|E2RRR2|E2RRR2_CANLF	tr|E2RRR2|E2RRR2_CANLF	Hydroxysteroid 17-beta dehydrogenase 14 OS=Canis lupus familiaris OX=9615 GN=HSD17B14 PE=4 SV=1	1	14	14	85.6	28.357	270	0	89.971	By MS/MS	By MS/MS	By MS/MS	By MS/MS	By MS/MS	By MS/MS	By MS/MS	By MS/MS	1475300000	122950000	102	12643000	27380000	15980000	7192100	10090000	20428000	21554000	7678900	143450000	176380000	176380000	216630000	188200000	178260000	189600000	134270000	8.15102e+07	1.41832e+08	1.15323e+08	8.46861e+07	9.99131e+07	1.0815e+08	1.50299e+08	5.53764e+07
tr|E2RRY3|E2RRY3_CANLF	KRTAP11-1	tr|E2RRY3|E2RRY3_CANLF	tr|E2RRY3|E2RRY3_CANLF	Keratin associated protein 11-1 OS=Canis lupus familiaris OX=9615 GN=KRTAP11-1 PE=4 SV=1	1	7	7	45.8	15.984	153	0	96.844	By MS/MS	By MS/MS	By MS/MS	By MS/MS	By MS/MS	By MS/MS	By MS/MS	By MS/MS	5760800000	1152200000	274	202950000	197280000	197740000	77064000	114910000	137120000	132100000	92998000	1265500000	1097300000	1018300000	629710000	961700000	426680000	782260000	427440000	9.4817e+08	7.93462e+08	8.44662e+08	5.56812e+08	6.35059e+08	5.99709e+08	6.02674e+08	4.77242e+08
tr|E2RRY5|E2RRY5_CANLF	KRTAP7-1	tr|E2RRY5|E2RRY5_CANLF	tr|E2RRY5|E2RRY5_CANLF	Keratin associated protein 7-1 (gene/pseudogene) OS=Canis lupus familiaris OX=9615 GN=KRTAP7-1 PE=4 SV=1	1	9	9	98.9	9.5746	87	0	231.69	By MS/MS	By MS/MS	By MS/MS	By MS/MS	By MS/MS	By MS/MS	By MS/MS	By MS/MS	22110000000	7370000000	523	1356700000	901590000	1336300000	368090000	622090000	1401600000	1135700000	247890000	5428800000	3879500000	5790900000	2203400000	4173800000	4574200000	6495500000	3264200000	3567593514	2217151933	3071517748	1594067539	1939925680	3575448845	3030287016	6.88524e+08
tr|E2RS07|E2RS07_CANLF	KRTAP13-1	tr|E2RS07|E2RS07_CANLF	tr|E2RS07|E2RS07_CANLF	Uncharacterized protein OS=Canis lupus familiaris OX=9615 GN=LOC100686522 PE=4 SV=1	1	8	8	66.1	17.64	168	0	323.31	By MS/MS	By MS/MS	By MS/MS	By MS/MS	By MS/MS	By MS/MS	By MS/MS	By MS/MS	36324000000	9081000000	625	1065900000	1470900000	1392900000	725390000	698400000	1361100000	1281500000	1084900000	6699400000	6827700000	6797500000	4809000000	6935400000	4551500000	8206100000	4362400000	4083356459	4974908658	4703216771	4368524180	3163742872	4705961327	4804813804	4488164443
tr|E2RSF6|E2RSF6_CANLF	WNT10B	tr|E2RSF6|E2RSF6_CANLF;tr|E2RNQ7|E2RNQ7_CANLF;tr|J9NWP6|J9NWP6_CANLF;tr|J9NXN8|J9NXN8_CANLF;tr|J9P2Y8|J9P2Y8_CANLF;tr|E2RDJ2|E2RDJ2_CANLF;tr|J9NXP8|J9NXP8_CANLF	tr|E2RSF6|E2RSF6_CANLF;tr|E2RNQ7|E2RNQ7_CANLF;tr|J9NWP6|J9NWP6_CANLF	Wnt family member 10B OS=Canis lupus familiaris OX=9615 GN=WNT10B PE=3 SV=1;Uncharacterized protein OS=Canis lupus familiaris OX=9615 PE=3 SV=1;Uncharacterized protein OS=Canis lupus familiaris OX=9615 GN=ARL17A PE=3 SV=1	7	5	5	29.8	20.601	181	0	16.552	By MS/MS	By MS/MS	By MS/MS	By MS/MS	By MS/MS	By MS/MS	By MS/MS	By MS/MS	152430000	15243000	30	2808200	2322900	1604700	746640	1635600	2352700	1653300	2118800	35589000	26878000	21696000	19161000	38566000	23541000	32188000	28099000	1.99455e+07	1.41253e+07	1.32134e+07	1.13176e+07	1.54314e+07	2.12272e+07	1.13834e+07	1.43549e+07
tr|E2RSI4|E2RSI4_CANLF	SPTBN2	tr|E2RSI4|E2RSI4_CANLF	tr|E2RSI4|E2RSI4_CANLF	Spectrin beta chain OS=Canis lupus familiaris OX=9615 GN=SPTBN2 PE=3 SV=1	1	2	2	1.5	271.15	2390	0	3.5201	By MS/MS					By MS/MS	By matching		4592500	36448	2	0	0	0	0	0	23539	12909	0	0	0	0	0	0	0	1375400	0	0	0	0	0	0	2.67616e+06	1.53303e+06	0
tr|E5Q8W5|E5Q8W5_CANLF	LGALS3	tr|E5Q8W5|E5Q8W5_CANLF;sp|P38486|LEG3_CANLF;tr|F6PME1|F6PME1_CANLF	tr|E5Q8W5|E5Q8W5_CANLF;sp|P38486|LEG3_CANLF;tr|F6PME1|F6PME1_CANLF	Galectin OS=Canis lupus familiaris OX=9615 GN=LGALS3 PE=2 SV=1;Galectin-3 OS=Canis lupus familiaris OX=9615 GN=LGALS3 PE=1 SV=3;Galectin OS=Canis lupus familiaris OX=9615 GN=LGALS3 PE=4 SV=1	3	10	10	32.1	29.505	287	0	27.076	By MS/MS	By MS/MS	By MS/MS	By MS/MS	By MS/MS	By MS/MS	By MS/MS	By MS/MS	1792100000	199130000	160	21715000	26945000	20837000	10078000	21185000	46630000	27421000	24316000	240660000	267650000	238870000	264120000	270250000	272100000	341220000	280080000	1.10461e+08	1.32921e+08	113643965	9.80472e+07	1.28479e+08	2.65819e+08	143516855	1.33496e+08
tr|E5Q8W7|E5Q8W7_CANLF	LGALS7	tr|E5Q8W7|E5Q8W7_CANLF;tr|C4XVA5|C4XVA5_CANLF;tr|F1PPC2|F1PPC2_CANLF	tr|E5Q8W7|E5Q8W7_CANLF;tr|C4XVA5|C4XVA5_CANLF;tr|F1PPC2|F1PPC2_CANLF	Galectin OS=Canis lupus familiaris OX=9615 GN=LGALS7 PE=2 SV=1;Galectin (Fragment) OS=Canis lupus familiaris OX=9615 GN=LGALS7A PE=4 SV=1;Galectin OS=Canis lupus familiaris OX=9615 GN=LGALS7 PE=4 SV=2	3	11	11	69.1	15.263	139	0	95.447	By MS/MS	By MS/MS	By MS/MS	By MS/MS	By MS/MS	By MS/MS	By MS/MS	By MS/MS	3767300000	470910000	227	54779000	51304000	60206000	16527000	36481000	148510000	45943000	57160000	764690000	617610000	588740000	338940000	790800000	899890000	880150000	682950000	2.70662e+08	2.17065e+08	2.85771e+08	1.27218e+08	1.98383e+08	6.41903e+08	2.10131e+08	308989668
tr|F1P624|F1P624_CANLF	CAND1	tr|F1P624|F1P624_CANLF	tr|F1P624|F1P624_CANLF	Cullin associated and neddylation dissociated 1 OS=Canis lupus familiaris OX=9615 GN=CAND1 PE=4 SV=1	1	3	3	4.9	133.9	1208	0	9.1689		By matching	By matching		By MS/MS	By MS/MS	By matching	By matching	13533000	221850	4	0	27040	9607.3	0	21848	130740	14720	17892	0	1199500	885700	0	3234500	7934400	1335200	1517000	0	1.39995e+06	516088	0	1.5221e+06	7.19576e+06	846319	1.13677e+06
tr|F1P6B7|F1P6B7_CANLF	ANXA1	tr|F1P6B7|F1P6B7_CANLF;tr|Q6JDN3|Q6JDN3_CANLF	tr|F1P6B7|F1P6B7_CANLF	Annexin OS=Canis lupus familiaris OX=9615 GN=ANXA1 PE=3 SV=1	2	9	9	33.3	38.626	345	0	28.713	By matching	By MS/MS			By MS/MS	By MS/MS	By MS/MS	By MS/MS	174130000	8706600	23	263070	529650	0	0	570440	2697400	4232300	413780	11552000	9873900	0	0	19658000	20265000	39828000	14645000	5.1385e+06	8.99084e+06	0	0	1.14958e+07	3.99968e+07	3.99668e+07	7.55079e+06
tr|F1P6P2|F1P6P2_CANLF	TAGLN2	tr|F1P6P2|F1P6P2_CANLF	tr|F1P6P2|F1P6P2_CANLF	Transgelin OS=Canis lupus familiaris OX=9615 GN=TAGLN2 PE=3 SV=2	1	2	2	18.6	22.377	199	0	6.8633					By matching	By MS/MS	By MS/MS	By matching	8372200	644020	3	0	0	0	0	52747	465740	58526	67003	0	0	0	0	2506900	4098200	2526200	1904500	0	0	0	0	783162	5.46294e+06	717117	907253
tr|F1P6R7|F1P6R7_CANLF	GSTM1	tr|F1P6R7|F1P6R7_CANLF;tr|J9P7D5|J9P7D5_CANLF;tr|F1Q3C4|F1Q3C4_CANLF	tr|F1P6R7|F1P6R7_CANLF;tr|J9P7D5|J9P7D5_CANLF;tr|F1Q3C4|F1Q3C4_CANLF	Uncharacterized protein OS=Canis lupus familiaris OX=9615 GN=LOC479912 PE=4 SV=2;Uncharacterized protein OS=Canis lupus familiaris OX=9615 GN=LOC479912 PE=4 SV=1;Uncharacterized protein OS=Canis lupus familiaris OX=9615 GN=LOC479912 PE=4 SV=2	3	5	5	28.4	25.766	218	0	10.32	By matching	By MS/MS	By matching	By matching	By MS/MS	By MS/MS	By MS/MS	By MS/MS	63039000	3708200	13	48622	171920	114790	62283	175280	2525700	283520	326050	1304300	5243000	5339800	3402800	6056100	41879000	6857200	5942200	807270	2.48065e+06	1.71853e+06	1.60491e+06	3.40317e+06	3.2205e+07	4.54291e+06	5.77334e+06
tr|F1P7F5|F1P7F5_CANLF	KRTAP4-4	tr|F1P7F5|F1P7F5_CANLF	tr|F1P7F5|F1P7F5_CANLF	Keratin associated protein 4-4 OS=Canis lupus familiaris OX=9615 GN=KRTAP4-4 PE=4 SV=2	1	7	7	53.4	15.171	146	0	204.88	By MS/MS	By MS/MS	By MS/MS	By MS/MS	By MS/MS	By MS/MS	By MS/MS	By MS/MS	8486400000	771490000	357	249500000	107590000	143770000	39050000	46081000	63530000	55091000	66889000	2997900000	852650000	1139200000	668980000	684500000	451670000	644830000	675040000	2346016754	9.10205e+08	1239186114	6.25772e+08	5.47935e+08	5.49179e+08	5.37982e+08	6.93246e+08
tr|F1P7F7|F1P7F7_CANLF	KRTAP4-4	tr|F1P7F7|F1P7F7_CANLF	tr|F1P7F7|F1P7F7_CANLF	Keratin associated protein 4-4 OS=Canis lupus familiaris OX=9615 GN=KRTAP4-4 PE=4 SV=2	1	7	4	75.9	19.788	191	0	68.895	By MS/MS	By MS/MS	By MS/MS	By MS/MS	By MS/MS	By MS/MS	By MS/MS	By MS/MS	3703300000	246890000	126	100480000	29718000	52905000	8447700	13976000	17014000	14695000	9648200	1373600000	527360000	915130000	235090000	378560000	171990000	215780000	170670000	1472028228	3.78346e+08	6.98832e+08	1.92075e+08	239428063	2.30276e+08	2.07763e+08	1.50738e+08
tr|F1P8U3|F1P8U3_CANLF	GM2A	tr|F1P8U3|F1P8U3_CANLF	tr|F1P8U3|F1P8U3_CANLF	GM2 ganglioside activator OS=Canis lupus familiaris OX=9615 GN=GM2A PE=4 SV=2	1	8	8	32.7	21.577	196	0	25.512	By MS/MS	By MS/MS	By MS/MS	By MS/MS	By MS/MS	By MS/MS	By MS/MS	By MS/MS	1063700000	106370000	62	13137000	19309000	18529000	7914700	7295700	18437000	4883600	16859000	218540000	261950000	185900000	204730000	199000000	172360000	123210000	196690000	1.22304e+08	1.37302e+08	1.47187e+08	105846079	7.42578e+07	1.52769e+08	3.60715e+07	1.53476e+08
tr|F1P922|F1P922_CANLF	KRTAP8-1	tr|F1P922|F1P922_CANLF	tr|F1P922|F1P922_CANLF	Keratin associated protein 8-1 OS=Canis lupus familiaris OX=9615 GN=KRTAP8-1 PE=4 SV=2	1	2	2	12.7	6.9656	63	0	3.7116	By MS/MS	By MS/MS	By MS/MS	By MS/MS	By MS/MS	By MS/MS	By MS/MS	By MS/MS	10356000000	10356000000	201	1808000000	1021100000	954620000	631660000	765730000	1700200000	1361300000	2113000000	5021700000	671540000	674740000	857640000	3674100000	1153300000	2768800000	2123200000	1765753625	8.66675e+08	8.40663e+08	957471129	8.74561e+08	1534023743	1283113194	2200837554
tr|F1P936|F1P936_CANLF	KRTAP24-1	tr|F1P936|F1P936_CANLF	tr|F1P936|F1P936_CANLF	Keratin associated protein 24-1 OS=Canis lupus familiaris OX=9615 GN=KRTAP24-1 PE=4 SV=2	1	10	10	44.3	27.709	253	0	117.67	By MS/MS	By MS/MS	By MS/MS	By MS/MS	By MS/MS	By MS/MS	By MS/MS	By MS/MS	1480000000	113850000	130	8178500	17303000	24337000	7994700	10818000	12760000	13537000	18917000	218040000	372100000	353170000	346000000	328340000	200880000	372260000	296100000	7.69716e+07	1.28799e+08	2.10729e+08	1.21332e+08	1.07077e+08	1.08569e+08	1.13359e+08	1.79705e+08
tr|F1P9J3|F1P9J3_CANLF	MYH9	tr|F1P9J3|F1P9J3_CANLF;sp|Q258K2|MYH9_CANLF;tr|F1PJ01|F1PJ01_CANLF;tr|F1PVV7|F1PVV7_CANLF	tr|F1P9J3|F1P9J3_CANLF;sp|Q258K2|MYH9_CANLF	Myosin-9 OS=Canis lupus familiaris OX=9615 GN=MYH9 PE=3 SV=2;Myosin-9 OS=Canis lupus familiaris OX=9615 GN=MYH9 PE=2 SV=1	4	6	4	4.3	226.48	1960	0	7.8965					By matching	By MS/MS	By matching		21689000	208550	6	0	0	0	0	50089	128740	29723	0	0	0	0	0	5413500	9307800	5047600	0	0	0	0	0	5.9496e+06	1.14718e+07	2.91356e+06	0
tr|F1PAR8|F1PAR8_CANLF	PHB	tr|F1PAR8|F1PAR8_CANLF;tr|A8W340|A8W340_CANLF;tr|J9P0Q7|J9P0Q7_CANLF;tr|J9P9X2|J9P9X2_CANLF	tr|F1PAR8|F1PAR8_CANLF;tr|A8W340|A8W340_CANLF;tr|J9P0Q7|J9P0Q7_CANLF	Prohibitin OS=Canis lupus familiaris OX=9615 GN=PHB PE=4 SV=1;Prohibitin OS=Canis lupus familiaris OX=9615 PE=2 SV=1;Uncharacterized protein OS=Canis lupus familiaris OX=9615 PE=4 SV=1	4	6	6	34.3	29.723	271	0	13.248	By MS/MS	By MS/MS	By MS/MS	By MS/MS	By MS/MS	By MS/MS	By MS/MS	By MS/MS	140740000	7819100	21	765850	2440500	888690	583690	310570	1016500	892680	920570	13503000	23653000	15995000	28828000	11716000	15162000	15024000	12694000	1.34633e+07	2.9482e+07	1.40868e+07	1.59253e+07	6.38467e+06	1.65092e+07	1.51453e+07	1.51817e+07
tr|F1PB30|F1PB30_CANLF	DNAJB6	tr|F1PB30|F1PB30_CANLF;tr|E2QZE6|E2QZE6_CANLF	tr|F1PB30|F1PB30_CANLF;tr|E2QZE6|E2QZE6_CANLF	Uncharacterized protein OS=Canis lupus familiaris OX=9615 GN=DNAJB6 PE=4 SV=2;Uncharacterized protein OS=Canis lupus familiaris OX=9615 GN=LOC102151313 PE=4 SV=1	2	2	2	13.1	36.349	328	0	6.1166	By MS/MS	By MS/MS	By MS/MS		By matching		By matching	By matching	31132000	2394700	6	310330	1304200	254170	0	138820	0	227530	159750	4862400	9978200	3002500	0	2242900	0	2430800	2948200	3.94002e+06	1.43898e+07	2.90975e+06	0	2.06107e+06	0	2.78792e+06	2.16304e+06
tr|F1PBJ3|F1PBJ3_CANLF	LMNA	tr|F1PBJ3|F1PBJ3_CANLF;tr|J9NSW5|J9NSW5_CANLF	tr|F1PBJ3|F1PBJ3_CANLF;tr|J9NSW5|J9NSW5_CANLF	Lamin A/C OS=Canis lupus familiaris OX=9615 GN=LMNA PE=3 SV=1;Lamin A/C OS=Canis lupus familiaris OX=9615 GN=LMNA PE=3 SV=1	2	8	8	15.9	74.225	665	0	16.706					By MS/MS	By MS/MS	By MS/MS	By matching	157310000	3836900	22	0	0	0	0	513250	1618800	1373700	331120	0	0	0	0	40295000	43898000	51974000	9027200	0	0	0	0	1.71729e+07	4.24604e+07	4.20171e+07	1.41402e+07
tr|F1PBJ8|F1PBJ8_CANLF	ALDH2	tr|F1PBJ8|F1PBJ8_CANLF;tr|J9NU12|J9NU12_CANLF;tr|E2RHQ0|E2RHQ0_CANLF;tr|J9P9J4|J9P9J4_CANLF;tr|E2RMX7|E2RMX7_CANLF;tr|J9NS92|J9NS92_CANLF;tr|E2R543|E2R543_CANLF;tr|F1PGT3|F1PGT3_CANLF	tr|F1PBJ8|F1PBJ8_CANLF	Uncharacterized protein OS=Canis lupus familiaris OX=9615 GN=ALDH2 PE=3 SV=2	8	10	10	26.7	56.762	521	0	24.622	By MS/MS	By MS/MS	By MS/MS	By MS/MS	By MS/MS	By MS/MS	By MS/MS	By MS/MS	467350000	22255000	47	1487000	6206700	1269900	733930	2530300	5677100	1447100	2902800	22201000	69633000	29494000	27631000	31642000	47312000	18814000	41085000	3.04973e+07	9.97913e+07	2.3485e+07	2.3362e+07	5.92082e+07	1.01437e+08	2.86431e+07	5.45136e+07
tr|F1PBL1|F1PBL1_CANLF	YWHAZ	tr|F1PBL1|F1PBL1_CANLF;tr|J9PAA1|J9PAA1_CANLF;tr|E2QZT7|E2QZT7_CANLF;tr|J9P069|J9P069_CANLF	tr|F1PBL1|F1PBL1_CANLF;tr|J9PAA1|J9PAA1_CANLF	Tyrosine 3-monooxygenase/tryptophan 5-monooxygenase activation protein zeta OS=Canis lupus familiaris OX=9615 GN=YWHAZ PE=3 SV=2;Uncharacterized protein OS=Canis lupus familiaris OX=9615 PE=3 SV=1	4	11	8	53.5	27.745	245	0	60.68	By MS/MS	By MS/MS	By MS/MS	By matching	By MS/MS	By MS/MS	By MS/MS	By MS/MS	285090000	20364000	49	1866500	1525100	2423000	783350	4157700	4062400	3079300	2466200	43148000	24237000	43091000	33005000	53186000	36522000	33488000	39808000	1.64387e+07	1.71979e+07	2.46908e+07	1.66234e+07	5.41385e+07	3.52187e+07	3.0007e+07	2.35671e+07
tr|F1PBT3|F1PBT3_CANLF	ALDOA	tr|F1PBT3|F1PBT3_CANLF;tr|J9P7A6|J9P7A6_CANLF;tr|F1PNI3|F1PNI3_CANLF;tr|Q28244|Q28244_CANLF;tr|F1PL63|F1PL63_CANLF;tr|F1PS82|F1PS82_CANLF	tr|F1PBT3|F1PBT3_CANLF;tr|J9P7A6|J9P7A6_CANLF	Fructose-bisphosphate aldolase OS=Canis lupus familiaris OX=9615 GN=ALDOA PE=3 SV=2;Uncharacterized protein OS=Canis lupus familiaris OX=9615 GN=ALDOA PE=4 SV=1	6	6	6	14.1	74.896	701	0	14.894	By matching	By matching	By MS/MS	By MS/MS	By MS/MS	By MS/MS	By MS/MS		178350000	4693300	15	716920	413500	333350	720040	515930	926290	1067300	0	23818000	17372000	9707900	47431000	19132000	11828000	11356000	0	2.66066e+07	1.33365e+07	1.11552e+07	3.53203e+07	2.12746e+07	3.1759e+07	3.82256e+07	0
tr|F1PBX0|F1PBX0_CANLF	TXNRD1	tr|F1PBX0|F1PBX0_CANLF	tr|F1PBX0|F1PBX0_CANLF	Thioredoxin reductase 1 OS=Canis lupus familiaris OX=9615 GN=TXNRD1 PE=3 SV=2	1	7	7	16.9	71.556	655	0	67.194	By MS/MS	By MS/MS	By MS/MS	By MS/MS	By MS/MS	By MS/MS	By MS/MS	By MS/MS	904430000	29175000	113	4120700	5331900	3662200	654040	3694500	7490600	2582800	1638500	88922000	89014000	79082000	66615000	111290000	123320000	70157000	61832000	1.03288e+08	116020964	9.32205e+07	2.78637e+07	1.11069e+08	1.65915e+08	7.08903e+07	5.10501e+07
tr|F1PC31|F1PC31_CANLF	PLA2G4B	tr|F1PC31|F1PC31_CANLF;tr|J9P7J6|J9P7J6_CANLF	tr|F1PC31|F1PC31_CANLF;tr|J9P7J6|J9P7J6_CANLF	Phospholipase A2 OS=Canis lupus familiaris OX=9615 GN=PLA2G4B PE=4 SV=2;Phospholipase A2 OS=Canis lupus familiaris OX=9615 GN=PLA2G4B PE=4 SV=1	2	2	2	3.7	88.544	784	0	4.8416	By MS/MS		By MS/MS		By MS/MS	By MS/MS		By matching	16560000	571030	7	115780	0	87359	0	127280	208860	0	31756	3991700	0	2696300	0	4448200	6779700	0	2067100	3.27906e+06	0	2.23094e+06	0	4.21567e+06	5.46498e+06	0	959217
tr|F1PC59|F1PC59_CANLF	PRDX6	tr|F1PC59|F1PC59_CANLF	tr|F1PC59|F1PC59_CANLF	Peroxiredoxin 6 OS=Canis lupus familiaris OX=9615 GN=PRDX6 PE=4 SV=1	1	3	3	20.4	24.671	221	0	8.3593					By MS/MS	By MS/MS	By MS/MS	By matching	61473000	4390900	9	0	0	0	0	526700	3555700	237980	70570	0	0	0	0	5045500	33264000	6635400	2547400	0	0	0	0	8.42175e+06	4.49152e+07	3.14033e+06	1.02905e+06
tr|F1PCG4|F1PCG4_CANLF	PRDX2	tr|F1PCG4|F1PCG4_CANLF	tr|F1PCG4|F1PCG4_CANLF	Peroxiredoxin 2 OS=Canis lupus familiaris OX=9615 GN=PRDX2 PE=4 SV=2	1	6	5	31.3	21.898	198	0	13.081	By MS/MS	By matching	By matching	By matching	By MS/MS	By MS/MS	By MS/MS	By MS/MS	73210000	6100800	11	206230	64766	23748	0	727080	3161400	1455300	462200	3047600	4801500	2137800	0	12613000	66555000	18410000	9422100	2.41689e+06	659642	250959	0	8.42495e+06	3.42298e+07	1.1423e+07	5.77709e+06
tr|F1PCH3|F1PCH3_CANLF	ENO1	tr|F1PCH3|F1PCH3_CANLF;tr|E2R5B2|E2R5B2_CANLF;tr|E2RAS8|E2RAS8_CANLF;tr|Q28226|Q28226_CANLF	tr|F1PCH3|F1PCH3_CANLF	Enolase 1 OS=Canis lupus familiaris OX=9615 GN=ENO1 PE=3 SV=2	4	7	7	23.5	46.805	429	0	20.778	By MS/MS	By MS/MS	By MS/MS	By MS/MS	By MS/MS	By MS/MS	By MS/MS	By matching	204600000	9300000	18	854070	551040	231710	245460	2560000	3578600	1183700	95351	14374000	9409400	11239000	10679000	17526000	22534000	13466000	8124700	1.83504e+07	1.02893e+07	4.48896e+06	8.18553e+06	6.17454e+07	6.83741e+07	2.44986e+07	2.1849e+06
tr|F1PCR0|F1PCR0_CANLF	MGST3	tr|F1PCR0|F1PCR0_CANLF;tr|E2RP74|E2RP74_CANLF	tr|F1PCR0|F1PCR0_CANLF;tr|E2RP74|E2RP74_CANLF	Uncharacterized protein OS=Canis lupus familiaris OX=9615 GN=MGST3 PE=4 SV=2;Uncharacterized protein OS=Canis lupus familiaris OX=9615 GN=MGST3 PE=4 SV=2	2	2	2	25	16.54	152	0	6.7237	By MS/MS	By MS/MS	By MS/MS	By MS/MS	By MS/MS	By MS/MS	By matching	By MS/MS	19112000	2730200	10	395260	155910	288840	152420	61384	945440	199210	531750	4152500	2530200	4329900	3939200	1830400	5331200	2733300	5251700	2.70226e+06	926244	1.78046e+06	1.61734e+06	490757	5.97128e+06	1.31436e+06	3.87703e+06
tr|F1PD76|F1PD76_CANLF	TICRR	tr|F1PD76|F1PD76_CANLF	tr|F1PD76|F1PD76_CANLF	TOPBP1 interacting checkpoint and replication regulator OS=Canis lupus familiaris OX=9615 GN=TICRR PE=4 SV=2	1	2	2	1.4	208.4	1885	1	-2				By MS/MS		By MS/MS			0	0	2	0	0	0	0	0	0	0	0	0	0	0	0	0	0	0	0	0	0	0	0	0	0	0	0	+
tr|F1PDB4|F1PDB4_CANLF	ATP5F1B	tr|F1PDB4|F1PDB4_CANLF;tr|Q0QEN2|Q0QEN2_CANLF;tr|Q9XSS8|Q9XSS8_CANLF;tr|F1PFA5|F1PFA5_CANLF	tr|F1PDB4|F1PDB4_CANLF;tr|Q0QEN2|Q0QEN2_CANLF	ATP synthase subunit beta OS=Canis lupus familiaris OX=9615 GN=ATP5F1B PE=2 SV=1;ATP synthase subunit beta (Fragment) OS=Canis lupus familiaris OX=9615 GN=ATP5B PE=2 SV=1	4	16	16	54.8	56.285	527	0	219.08	By MS/MS	By MS/MS	By MS/MS	By MS/MS	By MS/MS	By MS/MS	By MS/MS	By MS/MS	12188000000	435280000	238	60866000	69904000	58870000	38209000	30888000	61971000	61476000	53098000	1144700000	1463700000	1177100000	1338600000	1249600000	1392200000	928720000	1191500000	1583105194	1597485270	1399910243	1576340546	8.39523e+08	1290362722	1537001508	1449080356
tr|F1PEF0|F1PEF0_CANLF	DSC3	tr|F1PEF0|F1PEF0_CANLF	tr|F1PEF0|F1PEF0_CANLF	Desmocollin 3 OS=Canis lupus familiaris OX=9615 GN=DSC3 PE=4 SV=2	1	6	6	11.5	97.607	877	0	20.828				By matching	By MS/MS	By MS/MS	By MS/MS	By MS/MS	122830000	2670300	14	0	0	0	121670	163910	1233200	556320	595200	0	0	0	11600000	32513000	43234000	25087000	12018000	0	0	0	8.48354e+06	8.61157e+06	4.46971e+07	2.29412e+07	2.85176e+07
tr|F1PFD4|F1PFD4_CANLF	FSIP2	tr|F1PFD4|F1PFD4_CANLF;tr|J9NXK6|J9NXK6_CANLF	tr|F1PFD4|F1PFD4_CANLF;tr|J9NXK6|J9NXK6_CANLF	Fibrous sheath interacting protein 2 OS=Canis lupus familiaris OX=9615 GN=FSIP2 PE=4 SV=2;Fibrous sheath interacting protein 2 OS=Canis lupus familiaris OX=9615 GN=FSIP2 PE=4 SV=1	2	2	2	0.3	775.55	6906	0.0061538	2.8683	By MS/MS	By MS/MS	By MS/MS	By MS/MS	By MS/MS	By MS/MS	By MS/MS	By MS/MS	3344700000	9290800	39	2592600	1648900	486200	280440	1480300	1110000	945050	747230	637680000	349520000	131960000	126830000	310940000	148570000	162700000	175420000	9.11542e+08	5.03818e+08	1.54137e+08	1.53032e+08	6.08658e+08	3.60542e+08	3.20667e+08	2.80191e+08
tr|F1PFF2|F1PFF2_CANLF	S100A11	tr|F1PFF2|F1PFF2_CANLF	tr|F1PFF2|F1PFF2_CANLF	Protein S100 OS=Canis lupus familiaris OX=9615 GN=S100A11 PE=3 SV=2	1	2	2	27.6	11.067	98	0	6.0829		By matching	By matching	By matching	By MS/MS	By MS/MS	By MS/MS	By MS/MS	16450000	3290000	6	0	157490	145350	123920	191950	1287100	717710	666510	0	2044600	2332500	2172700	4191300	5477200	6772600	3806500	0	668334	640000	939210	1.09616e+06	5.80653e+06	3.38237e+06	3.47115e+06
tr|F1PFI3|F1PFI3_CANLF	PLCB3	tr|F1PFI3|F1PFI3_CANLF	tr|F1PFI3|F1PFI3_CANLF	Phospholipase C beta 3 OS=Canis lupus familiaris OX=9615 GN=PLCB3 PE=4 SV=2	1	2	2	14.7	20.418	197	0	4.7158	By matching	By matching	By MS/MS		By matching	By MS/MS	By matching		10826000	902170	3	225210	148690	121710	0	56970	286300	63281	0	4252100	3123800	3781100	0	2472100	1762500	2289300	0	2.63936e+06	1.51443e+06	1.28623e+06	0	780798	3.09996e+06	715741	0
tr|F1PFM6|F1PFM6_CANLF	COL6A1	tr|F1PFM6|F1PFM6_CANLF	tr|F1PFM6|F1PFM6_CANLF	Collagen type VI alpha 1 chain OS=Canis lupus familiaris OX=9615 GN=COL6A1 PE=4 SV=2	1	6	6	7.5	108.58	1026	0	16.061						By MS/MS	By MS/MS		75402000	1450000	18	0	0	0	0	0	1137600	312390	0	0	0	0	0	0	39979000	27219000	0	0	0	0	0	0	4.39759e+07	1.53107e+07	0
tr|F1PFQ4|F1PFQ4_CANLF	CRYBG1	tr|F1PFQ4|F1PFQ4_CANLF	tr|F1PFQ4|F1PFQ4_CANLF	Crystallin beta-gamma domain containing 1 OS=Canis lupus familiaris OX=9615 GN=CRYBG1 PE=3 SV=2	1	2	2	2	159.89	1476	0	6.1813		By MS/MS				By MS/MS	By matching		5742600	89729	4	0	0	0	0	0	59425	30304	0	0	0	0	0	0	1772300	1225600	0	0	0	0	0	0	3.43155e+06	1.82804e+06	0
tr|F1PFZ6|F1PFZ6_CANLF		tr|F1PFZ6|F1PFZ6_CANLF;tr|J9P664|J9P664_CANLF;tr|J9P5B1|J9P5B1_CANLF;tr|J9NRH7|J9NRH7_CANLF;tr|J9JHP2|J9JHP2_CANLF;tr|F1P790|F1P790_CANLF;CON_sp|Q93077|H2A1C_HUMAN;CON_sp|Q7L7L0|H2A3_HUMAN;CON_sp|P04908|H2A1B_HUMAN;tr|F1P7D1|F1P7D1_CANLF;tr|J9NZY9|J9NZY9_CANLF;tr|J9P0B2|J9P0B2_CANLF;tr|E2QX34|E2QX34_CANLF;tr|E2RNB0|E2RNB0_CANLF;CON_sp|P16104|H2AX_HUMAN;CON_sp|Q8IUE6|H2A2B_HUMAN	tr|F1PFZ6|F1PFZ6_CANLF;tr|J9P664|J9P664_CANLF;tr|J9P5B1|J9P5B1_CANLF;tr|J9NRH7|J9NRH7_CANLF;tr|J9JHP2|J9JHP2_CANLF;tr|F1P790|F1P790_CANLF;CON_sp|Q93077|H2A1C_HUMAN;CON_sp|Q7L7L0|H2A3_HUMAN;CON_sp|P04908|H2A1B_HUMAN;tr|F1P7D1|F1P7D1_CANLF;tr|J9NZY9|J9NZY9_CANLF;tr|J9P0B2|J9P0B2_CANLF;tr|E2QX34|E2QX34_CANLF;tr|E2RNB0|E2RNB0_CANLF;CON_sp|P16104|H2AX_HUMAN;CON_sp|Q8IUE6|H2A2B_HUMAN	Histone H2A OS=Canis lupus familiaris OX=9615 PE=3 SV=2;Histone H2A OS=Canis lupus familiaris OX=9615 GN=HIST1H2AC PE=3 SV=1;Histone H2A OS=Canis lupus familiaris OX=9615 GN=LOC488289 PE=3 SV=1;Histone H2A OS=Canis lupus familiaris OX=9615 GN=LOC106558252	16	8	2	60.9	13.91	128	0	7.2227	By MS/MS	By MS/MS	By MS/MS	By MS/MS	By MS/MS	By MS/MS	By MS/MS	By MS/MS	85454000	17091000	26	1511200	2785600	3271000	779070	1276700	3345000	1999600	2122600	15433000	15610000	14531000	12366000	15359000	15196000	25587000	17096000	7.37938e+06	1.18215e+07	1.44025e+07	5.90443e+06	7.29065e+06	1.5091e+07	9.42363e+06	1.10542e+07
tr|F1PFZ7|F1PFZ7_CANLF	LOC100855593	tr|F1PFZ7|F1PFZ7_CANLF;tr|J9P0L5|J9P0L5_CANLF	tr|F1PFZ7|F1PFZ7_CANLF;tr|J9P0L5|J9P0L5_CANLF	Histone H2A OS=Canis lupus familiaris OX=9615 GN=LOC100855593 PE=3 SV=2;Histone H2A OS=Canis lupus familiaris OX=9615 GN=HIST2H2AC PE=3 SV=1	2	8	8	60.5	13.988	129	0	45.637	By MS/MS	By MS/MS	By MS/MS	By MS/MS	By MS/MS	By MS/MS	By MS/MS	By MS/MS	2715800000	543170000	234	72597000	79198000	82748000	31543000	54878000	74913000	80130000	67159000	491410000	482750000	407780000	340980000	549150000	304020000	747890000	436300000	3.05016e+08	2.9901e+08	3.22398e+08	2.03895e+08	275032570	2.94285e+08	3.29851e+08	2.97226e+08
tr|F1PGY9|F1PGY9_CANLF	DYNC1H1	tr|F1PGY9|F1PGY9_CANLF	tr|F1PGY9|F1PGY9_CANLF	Dynein cytoplasmic 1 heavy chain 1 OS=Canis lupus familiaris OX=9615 GN=DYNC1H1 PE=4 SV=2	1	4	4	1.7	532.39	4646	0	6.4825	By matching	By matching			By MS/MS	By MS/MS	By MS/MS	By matching	1037500000	4021500	4	784.7	335650	0	0	1693600	402780	1025800	562900	30399000	46582000	0	0	45963000	84034000	72942000	58587000	197720	7.35012e+07	0	0	4.99035e+08	9.29262e+07	2.49448e+08	1.51268e+08
tr|F1PH18|F1PH18_CANLF	GCAT	tr|F1PH18|F1PH18_CANLF	tr|F1PH18|F1PH18_CANLF	Glycine C-acetyltransferase OS=Canis lupus familiaris OX=9615 GN=GCAT PE=3 SV=2	1	2	2	8.1	46.268	430	0	5.6798	By MS/MS	By MS/MS	By MS/MS	By matching	By matching	By MS/MS	By matching	By MS/MS	22125000	1229200	10	145610	181420	54470	146320	37628	231820	66957	364950	3265800	4098700	3509400	5143300	3097500	3573700	4118200	8319400	2.55967e+06	2.77169e+06	863413	3.99212e+06	773557	3.76503e+06	1.13594e+06	6.84221e+06
tr|F1PHQ0|F1PHQ0_CANLF	CLTC	tr|F1PHQ0|F1PHQ0_CANLF;tr|F1PGV0|F1PGV0_CANLF	tr|F1PHQ0|F1PHQ0_CANLF	Clathrin heavy chain OS=Canis lupus familiaris OX=9615 GN=CLTC PE=3 SV=2	2	7	7	6.9	191.63	1675	0	13.757	By MS/MS	By matching	By matching	By matching	By matching	By MS/MS	By MS/MS	By matching	68080000	756440	10	213240	7683.2	38205	20919	45614	282410	137400	10971	9697200	2164500	4844500	3147200	6418400	24738000	8040400	3321000	1.80721e+07	586904	3.02801e+06	2.85377e+06	4.6887e+06	1.59122e+07	1.16556e+07	1.0284e+06
tr|F1PHR2|F1PHR2_CANLF	PKM	tr|F1PHR2|F1PHR2_CANLF;tr|O62755|O62755_CANLF	tr|F1PHR2|F1PHR2_CANLF	Pyruvate kinase OS=Canis lupus familiaris OX=9615 GN=PKM PE=3 SV=2	2	5	5	15.4	59.657	547	0	18.064	By matching			By matching	By MS/MS	By MS/MS	By matching		122010000	3486000	12	271700	0	0	96067	904280	2170700	43249	0	9429700	0	0	7198300	10284000	28334000	4647000	0	9.28724e+06	0	0	5.09667e+06	3.61481e+07	5.14779e+07	1.42671e+06	0
tr|F1PHS5|F1PHS5_CANLF	PLEC	tr|F1PHS5|F1PHS5_CANLF	tr|F1PHS5|F1PHS5_CANLF	Plectin OS=Canis lupus familiaris OX=9615 GN=PLEC PE=4 SV=2	1	14	14	5.1	533.58	4691	0	48.536	By MS/MS	By MS/MS	By MS/MS		By MS/MS	By MS/MS	By MS/MS	By MS/MS	224470000	758350	38	27307	36177	44137	0	113780	321330	201770	13857	17470000	5980300	19469000	0	47671000	50636000	60857000	13432000	6.18448e+06	9.08862e+06	7.05016e+06	0	2.4597e+07	5.32797e+07	2.77121e+07	3.74586e+06
tr|F1PHY1|F1PHY1_CANLF	COL1A2	tr|F1PHY1|F1PHY1_CANLF;sp|O46392|CO1A2_CANLF	tr|F1PHY1|F1PHY1_CANLF;sp|O46392|CO1A2_CANLF	Collagen alpha-2(I) chain OS=Canis lupus familiaris OX=9615 GN=COL1A2 PE=4 SV=1;Collagen alpha-2(I) chain OS=Canis lupus familiaris OX=9615 GN=COL1A2 PE=2 SV=2	2	2	2	1.3	129.44	1366	0	4.0183						By MS/MS	By MS/MS		131960000	1885100	9	0	0	0	0	0	1262400	622690	0	0	0	0	0	0	79900000	48272000	0	0	0	0	0	0	7.97362e+07	4.10838e+07	0
tr|F1PIC7|F1PIC7_CANLF	HSPA5	tr|F1PIC7|F1PIC7_CANLF	tr|F1PIC7|F1PIC7_CANLF	Heat shock protein family A (Hsp70) member 5 OS=Canis lupus familiaris OX=9615 GN=HSPA5 PE=3 SV=2	1	5	3	9	72.282	654	0	13.972	By MS/MS	By MS/MS	By matching	By matching	By MS/MS	By MS/MS	By MS/MS	By MS/MS	59705000	1990200	10	125930	222270	142260	0	393570	701700	0	404450	5976400	8533700	6039900	0	16795000	18114000	0	13443000	3.68964e+06	5.65948e+06	3.75814e+06	0	1.34852e+07	1.89941e+07	0	1.26377e+07
tr|F1PIN6|F1PIN6_CANLF	CALML3	tr|F1PIN6|F1PIN6_CANLF;tr|J9NT19|J9NT19_CANLF	tr|F1PIN6|F1PIN6_CANLF	Uncharacterized protein OS=Canis lupus familiaris OX=9615 PE=4 SV=2	2	5	5	21.2	39.112	364	0	13.979	By MS/MS	By MS/MS	By MS/MS	By MS/MS	By MS/MS	By MS/MS	By MS/MS	By MS/MS	167330000	7606100	19	908700	1037900	300780	437300	528930	1994700	870980	1526800	33381000	38361000	20290000	25588000	35011000	35868000	44702000	45135000	1.65493e+07	1.71104e+07	5.82724e+06	1.45827e+07	1.16854e+07	3.11041e+07	1.66511e+07	2.67737e+07
tr|F1PIP0|F1PIP0_CANLF	HADHA	tr|F1PIP0|F1PIP0_CANLF	tr|F1PIP0|F1PIP0_CANLF	Hydroxyacyl-CoA dehydrogenase trifunctional multienzyme complex subunit alpha OS=Canis lupus familiaris OX=9615 GN=HADHA PE=3 SV=2	1	3	3	6.7	81.51	747	0	6.1226			By matching		By matching	By MS/MS		By MS/MS	20369000	484970	5	0	0	27809	0	29620	363890	0	63647	0	0	3406700	0	4028900	12359000	0	3971100	0	0	1.02856e+06	0	1.4208e+06	1.37899e+07	0	2.78429e+06
tr|F1PIV9|F1PIV9_CANLF	SSH2	tr|F1PIV9|F1PIV9_CANLF;tr|J9NY81|J9NY81_CANLF	tr|F1PIV9|F1PIV9_CANLF;tr|J9NY81|J9NY81_CANLF	Slingshot protein phosphatase 2 OS=Canis lupus familiaris OX=9615 GN=SSH2 PE=4 SV=2;Slingshot protein phosphatase 2 OS=Canis lupus familiaris OX=9615 GN=SSH2 PE=4 SV=1	2	2	2	3	156.25	1406	1	-2	By MS/MS				By MS/MS	By matching	By MS/MS	By MS/MS	200920000	3044300	2	290740	0	0	0	965510	351260	1095800	340980	0	0	0	0	29801000	11141000	11797000	0	1.87406e+07	0	0	0	7.27803e+07	2.09175e+07	6.81678e+07	2.34405e+07	+
tr|F1PJ65|F1PJ65_CANLF	IQGAP1	tr|F1PJ65|F1PJ65_CANLF;tr|F1PSQ0|F1PSQ0_CANLF	tr|F1PJ65|F1PJ65_CANLF	IQ motif containing GTPase activating protein 1 OS=Canis lupus familiaris OX=9615 GN=IQGAP1 PE=4 SV=2	2	4	4	4	189.16	1657	0	8.2488	By MS/MS	By MS/MS		By MS/MS	By MS/MS	By MS/MS	By MS/MS	By MS/MS	427970000	5283600	19	152890	108020	0	473760	1560000	263460	1903600	821890	21129000	14089000	0	55212000	52989000	16941000	121860000	74171000	1.20947e+07	7.42599e+06	0	5.81683e+07	1.44313e+08	1.92545e+07	1.45333e+08	6.93407e+07
tr|F1PJI0|F1PJI0_CANLF	FAAH	tr|F1PJI0|F1PJI0_CANLF	tr|F1PJI0|F1PJI0_CANLF	Uncharacterized protein OS=Canis lupus familiaris OX=9615 PE=4 SV=2	1	5	5	29.1	38.978	347	0	23.941	By MS/MS	By MS/MS	By MS/MS	By matching	By MS/MS	By MS/MS	By MS/MS	By MS/MS	339610000	15437000	34	1563000	799950	798050	147900	1261500	4389400	4588100	1889000	19800000	14998000	20740000	16144000	16723000	28107000	23031000	17178000	3.3581e+07	1.49371e+07	1.54611e+07	4.93216e+06	3.16967e+07	7.35628e+07	7.41403e+07	3.58059e+07
tr|F1PK43|F1PK43_CANLF	AKR1A1	tr|F1PK43|F1PK43_CANLF	tr|F1PK43|F1PK43_CANLF	Aldo-keto reductase family 1 member A1 OS=Canis lupus familiaris OX=9615 GN=AKR1A1 PE=4 SV=2	1	2	2	9.8	36.633	325	0	5.3147	By MS/MS	By MS/MS	By MS/MS		By MS/MS	By MS/MS	By MS/MS	By MS/MS	37731000	1572100	9	115610	396760	96534	0	134710	602700	155270	70531	3422400	6054700	1737400	0	2379600	5107500	2891100	2419400	2.70978e+06	8.082e+06	2.04022e+06	0	3.69247e+06	1.30513e+07	3.51225e+06	1.76318e+06
tr|F1PK60|F1PK60_CANLF	TGM3	tr|F1PK60|F1PK60_CANLF	tr|F1PK60|F1PK60_CANLF	Transglutaminase 3 OS=Canis lupus familiaris OX=9615 GN=TGM3 PE=4 SV=1	1	11	11	16.6	77.674	694	0	25.441	By MS/MS	By MS/MS	By MS/MS	By MS/MS	By MS/MS	By MS/MS	By MS/MS	By MS/MS	458710000	11188000	81	1440700	2739600	942370	533980	1753700	2120100	1101300	556400	51431000	61624000	44454000	38795000	47757000	38971000	24348000	43340000	4.68831e+07	6.39479e+07	3.25263e+07	2.38406e+07	6.21904e+07	5.73898e+07	3.34206e+07	2.37608e+07
tr|F1PK99|F1PK99_CANLF	ATP7A	tr|F1PK99|F1PK99_CANLF;tr|Q6J3Q8|Q6J3Q8_CANLF;tr|Q9BFL8|Q9BFL8_CANLF	tr|F1PK99|F1PK99_CANLF;tr|Q6J3Q8|Q6J3Q8_CANLF;tr|Q9BFL8|Q9BFL8_CANLF	ATPase copper transporting alpha OS=Canis lupus familiaris OX=9615 GN=ATP7A PE=3 SV=2;Copper-transporting ATPase alpha subunit (Fragment) OS=Canis lupus familiaris OX=9615 GN=ATP7A PE=2 SV=1;ATP7A (Fragment) OS=Canis lupus familiaris OX=9615 GN=ATP7A PE=4	3	2	2	1.6	164.05	1499	0.0063091	3.0825	By MS/MS		By MS/MS	By MS/MS	By MS/MS		By MS/MS	By MS/MS	287830000	5233200	22	3796300	0	566150	260520	277940	0	82787	249490	231420000	0	16779000	15914000	23960000	0	16233000	12929000	2.03917e+08	0	2.74211e+07	2.17195e+07	1.74594e+07	0	4.29164e+06	1.42924e+07
tr|F1PKV7|F1PKV7_CANLF	OTUB2	tr|F1PKV7|F1PKV7_CANLF	tr|F1PKV7|F1PKV7_CANLF	OTU deubiquitinase, ubiquitin aldehyde binding 2 OS=Canis lupus familiaris OX=9615 GN=OTUB2 PE=4 SV=1	1	5	5	30.3	27.174	234	0	13.832	By MS/MS	By MS/MS	By MS/MS	By MS/MS	By MS/MS	By MS/MS	By MS/MS	By MS/MS	76515000	6955900	22	1036200	621270	1790700	347340	503420	1243600	664170	749270	13838000	13834000	17807000	11862000	8090900	15854000	7423900	11197000	1.11314e+07	5.80029e+06	1.73462e+07	5.79135e+06	6.32465e+06	1.23427e+07	6.88605e+06	8.58455e+06
tr|F1PKW7|F1PKW7_CANLF	YWHAB	tr|F1PKW7|F1PKW7_CANLF	tr|F1PKW7|F1PKW7_CANLF	Tyrosine 3-monooxygenase/tryptophan 5-monooxygenase activation protein beta OS=Canis lupus familiaris OX=9615 GN=YWHAB PE=3 SV=2	1	7	3	36.1	27.85	244	0	17.319	By MS/MS	By matching	By matching	By matching	By matching	By MS/MS	By matching	By MS/MS	21566000	1540400	5	130770	0	202440	0	0	1207200	0	0	7272100	0	10763000	0	0	8330800	0	0	1.78803e+06	0	2.49577e+06	0	0	1.52488e+07	0	0
tr|F1PLR0|F1PLR0_CANLF	RACK1	tr|F1PLR0|F1PLR0_CANLF	tr|F1PLR0|F1PLR0_CANLF	Receptor for activated C kinase 1 OS=Canis lupus familiaris OX=9615 GN=RACK1 PE=4 SV=2	1	4	4	21.1	35.076	317	0	14.415		By matching		By MS/MS	By MS/MS	By MS/MS	By MS/MS	By matching	66040000	3302000	6	0	1121400	0	206650	287920	1566300	0	119760	0	10775000	0	8745300	12497000	15912000	0	7887500	0	1.90357e+07	0	6.26458e+06	6.57677e+06	2.54911e+07	0	2.49478e+06
tr|F1PLV2|F1PLV2_CANLF	PPIB	tr|F1PLV2|F1PLV2_CANLF;tr|J9NVL9|J9NVL9_CANLF	tr|F1PLV2|F1PLV2_CANLF;tr|J9NVL9|J9NVL9_CANLF	Peptidyl-prolyl cis-trans isomerase OS=Canis lupus familiaris OX=9615 GN=PPIB PE=3 SV=2;Peptidyl-prolyl cis-trans isomerase OS=Canis lupus familiaris OX=9615 GN=PPIB PE=3 SV=1	2	2	2	9.7	23.775	216	0	3.7569		By MS/MS		By MS/MS	By MS/MS	By MS/MS		By MS/MS	11497000	958040	6	0	202700	0	132380	150710	226810	0	245440	0	3786300	0	3937500	5172500	0	0	4391300	0	2.06451e+06	0	2.40782e+06	2.06552e+06	2.45573e+06	0	3.06775e+06
tr|F1PM26|F1PM26_CANLF	CD109	tr|F1PM26|F1PM26_CANLF	tr|F1PM26|F1PM26_CANLF	CD109 molecule OS=Canis lupus familiaris OX=9615 GN=CD109 PE=4 SV=2	1	5	5	5.3	162.23	1445	0	13.823	By matching	By matching			By MS/MS	By MS/MS	By MS/MS	By matching	48044000	739140	10	57466	24157	0	0	71030	454990	86452	45049	3414100	2721800	0	0	8832500	20762000	7469400	5291400	3.64804e+06	1.33271e+06	0	0	5.27318e+06	2.37375e+07	5.29648e+06	3.04994e+06
tr|F1PN20|F1PN20_CANLF	LRRC15	tr|F1PN20|F1PN20_CANLF	tr|F1PN20|F1PN20_CANLF	Leucine rich repeat containing 15 OS=Canis lupus familiaris OX=9615 GN=LRRC15 PE=4 SV=2	1	20	20	52.3	65.014	583	0	293.24	By MS/MS	By MS/MS	By MS/MS	By MS/MS	By MS/MS	By MS/MS	By MS/MS	By MS/MS	27511000000	1528400000	1127	319790000	246180000	240160000	56494000	173660000	264350000	111690000	116030000	3793300000	2912300000	2463100000	1955700000	3213500000	3333700000	1948300000	1727400000	2853270319	1836977916	2014666713	6.85422e+08	1620197571	2566626795	8.93674e+08	1071123137
tr|F1PNF3|F1PNF3_CANLF	EIF4G1	tr|F1PNF3|F1PNF3_CANLF;tr|J9P357|J9P357_CANLF	tr|F1PNF3|F1PNF3_CANLF;tr|J9P357|J9P357_CANLF	Eukaryotic translation initiation factor 4 gamma 1 OS=Canis lupus familiaris OX=9615 GN=EIF4G1 PE=4 SV=2;Eukaryotic translation initiation factor 4 gamma 1 OS=Canis lupus familiaris OX=9615 GN=EIF4G1 PE=4 SV=1	2	2	2	1.5	156.9	1421	0	4.1351	By MS/MS	By MS/MS	By MS/MS		By matching	By matching		By MS/MS	18367000	282570	4	14498	14804	205970	0	9271.7	23387	0	14639	1530400	1490400	0	0	1709100	1550700	0	1411600	920345	816730	1.17897e+07	0	688309	1.37155e+06	0	991089
tr|F1PNH6|F1PNH6_CANLF	SELENBP1	tr|F1PNH6|F1PNH6_CANLF	tr|F1PNH6|F1PNH6_CANLF	Selenium binding protein 1 OS=Canis lupus familiaris OX=9615 GN=SELENBP1 PE=4 SV=2	1	20	20	47	55.321	502	0	120.35	By MS/MS	By MS/MS	By MS/MS	By MS/MS	By MS/MS	By MS/MS	By MS/MS	By MS/MS	9165300000	286420000	551	38220000	50154000	24423000	16072000	24877000	73389000	32366000	26914000	804440000	890310000	572950000	1049100000	701480000	974910000	642910000	666470000	601839703	6.30193e+08	4.10509e+08	2.93183e+08	4.25759e+08	1030953776	4.60417e+08	5.19045e+08
tr|F1PPJ8|F1PPJ8_CANLF	HEPHL1	tr|F1PPJ8|F1PPJ8_CANLF	tr|F1PPJ8|F1PPJ8_CANLF	Hephaestin like 1 OS=Canis lupus familiaris OX=9615 GN=HEPHL1 PE=3 SV=2	1	20	20	28.8	131.68	1160	0	77.017	By MS/MS	By MS/MS	By MS/MS	By MS/MS	By MS/MS	By MS/MS	By MS/MS	By MS/MS	2160200000	40758000	243	4051300	8337700	6050900	1538600	4328000	8656400	2633100	5162000	262890000	293140000	295750000	194110000	280420000	410100000	238040000	263630000	9.83884e+07	158617668	1.22899e+08	8.06347e+07	1.28764e+08	1.77186e+08	7.96866e+07	1.4206e+08
tr|F1PPR8|F1PPR8_CANLF	ASL	tr|F1PPR8|F1PPR8_CANLF	tr|F1PPR8|F1PPR8_CANLF	Uncharacterized protein OS=Canis lupus familiaris OX=9615 GN=ASL PE=3 SV=2	1	2	2	9.3	52.996	475	0.0063492	3.1881			By matching	By matching		By MS/MS		By MS/MS	9763800	336680	1	0	0	43853	25934	0	94394	0	172500	0	0	1325200	1526500	0	810780	0	1452300	0	0	1.11988e+06	1.14001e+06	0	2.4699e+06	0	5.2105e+06
tr|F1PQ68|F1PQ68_CANLF	TUBB2A	tr|F1PQ68|F1PQ68_CANLF;tr|E2RFJ7|E2RFJ7_CANLF	tr|F1PQ68|F1PQ68_CANLF;tr|E2RFJ7|E2RFJ7_CANLF	Tubulin beta chain OS=Canis lupus familiaris OX=9615 GN=TUBB2A PE=3 SV=2;Tubulin beta chain OS=Canis lupus familiaris OX=9615 GN=TUBB2A PE=3 SV=1	2	16	16	41.6	49.906	445	0	127.7	By MS/MS	By MS/MS	By MS/MS	By MS/MS	By MS/MS	By MS/MS	By MS/MS	By MS/MS	2638000000	131900000	284	9623100	11887000	11747000	6290000	13074000	47446000	20786000	11048000	162680000	219900000	235400000	319160000	234230000	308790000	263940000	264450000	135490968	100049131	1.12674e+08	1.02723e+08	1.59022e+08	4.69808e+08	2.13321e+08	1.24969e+08
tr|F1PQ93|F1PQ93_CANLF	SFN	tr|F1PQ93|F1PQ93_CANLF	tr|F1PQ93|F1PQ93_CANLF	Stratifin OS=Canis lupus familiaris OX=9615 GN=SFN PE=3 SV=2	1	19	19	66.5	27.833	248	0	164.65	By MS/MS	By MS/MS	By MS/MS	By MS/MS	By MS/MS	By MS/MS	By MS/MS	By MS/MS	4826400000	301650000	348	50261000	39784000	26877000	12117000	30227000	66899000	36923000	38563000	664240000	675550000	565260000	626550000	734360000	778280000	796980000	798860000	5.42081e+08	3.29476e+08	1.34997e+08	1.45649e+08	2.25984e+08	4.99704e+08	2.14408e+08	3.21205e+08
tr|F1PQN5|F1PQN5_CANLF	CFL1	tr|F1PQN5|F1PQN5_CANLF;tr|Q5MAR8|Q5MAR8_CANLF;tr|J9P2G7|J9P2G7_CANLF;tr|F1Q1C8|F1Q1C8_CANLF;tr|J9P0V2|J9P0V2_CANLF;tr|J9NXU5|J9NXU5_CANLF	tr|F1PQN5|F1PQN5_CANLF;tr|Q5MAR8|Q5MAR8_CANLF;tr|J9P2G7|J9P2G7_CANLF;tr|F1Q1C8|F1Q1C8_CANLF	Cofilin 1 OS=Canis lupus familiaris OX=9615 GN=CFL1 PE=3 SV=2;Cofilin 2 (Fragment) OS=Canis lupus familiaris OX=9615 PE=3 SV=1;Cofilin 2 OS=Canis lupus familiaris OX=9615 GN=CFL2 PE=3 SV=1;Uncharacterized protein OS=Canis lupus familiaris OX=9615 GN=LOC102	6	5	5	39.8	18.499	166	0	29.591	By MS/MS	By MS/MS	By MS/MS	By MS/MS	By MS/MS	By MS/MS	By MS/MS	By MS/MS	186300000	18630000	30	1185600	2086300	151490	583810	2043100	6984900	2634200	2960600	20756000	27574000	9696000	18760000	55229000	69540000	58032000	40318000	1.03134e+07	1.44826e+07	1.33405e+06	8.84946e+06	2.21652e+07	4.96623e+07	1.80115e+07	2.47908e+07
tr|F1PR31|F1PR31_CANLF	COL6A3	tr|F1PR31|F1PR31_CANLF;tr|Q4KKT6|Q4KKT6_CANLF;tr|F6V9A6|F6V9A6_CANLF;tr|F1PR39|F1PR39_CANLF;tr|Q9GLN3|Q9GLN3_CANLF	tr|F1PR31|F1PR31_CANLF;tr|Q4KKT6|Q4KKT6_CANLF;tr|F6V9A6|F6V9A6_CANLF;tr|F1PR39|F1PR39_CANLF	Collagen type VI alpha 3 chain OS=Canis lupus familiaris OX=9615 GN=COL6A3 PE=4 SV=2;Collagen, type VI, alpha 3 OS=Canis lupus familiaris OX=9615 GN=col6a3 PE=4 SV=1;Collagen type VI alpha 3 chain OS=Canis lupus familiaris OX=9615 GN=COL6A3 PE=4 SV=1;Colla	5	28	28	15.2	341.86	3161	0	89.071	By matching				By matching	By MS/MS	By MS/MS		611740000	3475800	50	540040	0	0	0	540450	1720500	674810	0	96923000	0	0	0	101200000	266050000	99266000	0	9.28256e+07	0	0	0	108637141	1.21079e+08	8.22838e+07	0
tr|F1PRD0|F1PRD0_CANLF	MEMO1	tr|F1PRD0|F1PRD0_CANLF;tr|E2R0X8|E2R0X8_CANLF	tr|F1PRD0|F1PRD0_CANLF;tr|E2R0X8|E2R0X8_CANLF	Mediator of cell motility 1 OS=Canis lupus familiaris OX=9615 GN=MEMO1 PE=3 SV=2;Mediator of cell motility 1 OS=Canis lupus familiaris OX=9615 GN=MEMO1 PE=4 SV=2	2	7	7	33.9	31.538	277	0	17.723	By MS/MS	By MS/MS	By MS/MS	By MS/MS	By MS/MS	By MS/MS	By MS/MS	By MS/MS	193880000	11404000	20	934910	3274400	1209600	597910	629720	2027400	1969700	760920	19472000	20676000	26253000	10906000	14514000	16525000	30681000	11935000	1.45677e+07	3.48461e+07	1.60792e+07	1.13699e+07	1.22266e+07	2.88135e+07	3.15603e+07	1.03098e+07
tr|F1PRL5|F1PRL5_CANLF	SLC25A5	tr|F1PRL5|F1PRL5_CANLF;tr|F6X895|F6X895_CANLF;tr|E2R685|E2R685_CANLF;tr|E2RRG4|E2RRG4_CANLF	tr|F1PRL5|F1PRL5_CANLF;tr|F6X895|F6X895_CANLF;tr|E2R685|E2R685_CANLF;tr|E2RRG4|E2RRG4_CANLF	Solute carrier family 25 member 5 OS=Canis lupus familiaris OX=9615 GN=SLC25A5 PE=3 SV=2;Solute carrier family 25 member 4 OS=Canis lupus familiaris OX=9615 GN=SLC25A4 PE=3 SV=1;Solute carrier family 25 member 4 OS=Canis lupus familiaris OX=9615 GN=SLC25A4	4	6	6	15.8	33.017	298	0	17.987	By MS/MS	By MS/MS	By MS/MS	By MS/MS	By MS/MS	By MS/MS	By MS/MS	By MS/MS	613690000	30685000	82	3823400	4498200	4282300	1728200	3593700	6313400	2312600	4132700	95833000	92459000	97826000	99608000	86382000	74986000	57197000	114620000	6.70844e+07	6.72022e+07	7.06248e+07	5.23926e+07	7.81622e+07	9.33696e+07	4.24642e+07	6.96988e+07
tr|F1PTY1|F1PTY1_CANLF	KRT1	tr|F1PTY1|F1PTY1_CANLF;sp|Q6EIY9|K2C1_CANLF;eq|P04264.6|KRT1_CANIS	tr|F1PTY1|F1PTY1_CANLF;sp|Q6EIY9|K2C1_CANLF;eq|P04264.6|KRT1_CANIS	Keratin, type II cytoskeletal 1 OS=Canis lupus familiaris OX=9615 GN=KRT1 PE=3 SV=1;Keratin, type II cytoskeletal 1 OS=Canis lupus familiaris OX=9615 GN=KRT1 PE=2 SV=1;KRT1 Canis lupus familiaris keratin 1 (KRT1) (Vetsuisse), Length=619, P04264.6 Human= K	3	29	14	40.5	63.713	619	0	267.02	By MS/MS	By MS/MS	By MS/MS	By MS/MS	By MS/MS	By MS/MS	By MS/MS	By MS/MS	1761000000	56805000	118	17214000	2618900	4048200	187440	1751800	14538000	11813000	4635000	250320000	85074000	87991000	29986000	41873000	125230000	147970000	77067000	353706608	5.27653e+07	8.25231e+07	8.80746e+06	4.86186e+07	3.07748e+08	2.24224e+08	1.08538e+08
tr|F1PTZ9|F1PTZ9_CANLF	GAPDH	tr|F1PTZ9|F1PTZ9_CANLF;sp|Q28259|G3P_CANLF;tr|F1P7C9|F1P7C9_CANLF;tr|Q0QET4|Q0QET4_CANLF;tr|L7N0H7|L7N0H7_CANLF;tr|F1PYE8|F1PYE8_CANLF;tr|E2RNJ4|E2RNJ4_CANLF;tr|J9PBA3|J9PBA3_CANLF;tr|F1PFN3|F1PFN3_CANLF;tr|J9P1C6|J9P1C6_CANLF;tr|Q9TV07|Q9TV07_CANLF;tr|J9P1L8|J9P1L8_CANLF;tr|J9NTU0|J9NTU0_CANLF;tr|E2RNN4|E2RNN4_CANLF;tr|Q95LE9|Q95LE9_CANLF;tr|J9NZ39|J9NZ39_CANLF;tr|E2R8R0|E2R8R0_CANLF;tr|J9NW97|J…	tr|F1PTZ9|F1PTZ9_CANLF;sp|Q28259|G3P_CANLF;tr|F1P7C9|F1P7C9_CANLF;tr|Q0QET4|Q0QET4_CANLF;tr|L7N0H7|L7N0H7_CANLF;tr|F1PYE8|F1PYE8_CANLF;tr|E2RNJ4|E2RNJ4_CANLF;tr|J9PBA3|J9PBA3_CANLF	Glyceraldehyde-3-phosphate dehydrogenase OS=Canis lupus familiaris OX=9615 GN=GAPDH PE=3 SV=2;Glyceraldehyde-3-phosphate dehydrogenase OS=Canis lupus familiaris OX=9615 GN=GAPDH PE=2 SV=3;Glyceraldehyde-3-phosphate dehydrogenase OS=Canis lupus familiaris O	32	17	17	64.5	35.476	330	0	130.12	By MS/MS	By MS/MS	By MS/MS	By MS/MS	By MS/MS	By MS/MS	By MS/MS	By MS/MS	3397600000	212350000	231	11043000	30691000	21038000	4808200	22553000	89594000	26002000	6623500	247590000	332780000	286380000	247910000	411940000	502150000	302710000	179800000	99480365	1.95404e+08	1.73293e+08	7.0352e+07	221658988	6.49707e+08	2.05336e+08	8.25771e+07
tr|F1PU06|F1PU06_CANLF	FAM184B	tr|F1PU06|F1PU06_CANLF;tr|F1PU07|F1PU07_CANLF	tr|F1PU06|F1PU06_CANLF;tr|F1PU07|F1PU07_CANLF	Family with sequence similarity 184 member B OS=Canis lupus familiaris OX=9615 GN=FAM184B PE=4 SV=1;Family with sequence similarity 184 member B OS=Canis lupus familiaris OX=9615 GN=FAM184B PE=4 SV=2	2	2	2	2.7	104.44	912	1	-2	By MS/MS	By MS/MS		By MS/MS	By MS/MS				50758000	860300	5	651900	0	0	0	208410	0	0	0	16649000	0	0	0	8562800	0	0	0	3.75635e+07	0	0	0	1.40434e+07	0	0	0	+
tr|F1PUI1|F1PUI1_CANLF	KALRN	tr|F1PUI1|F1PUI1_CANLF;tr|F1PPJ4|F1PPJ4_CANLF	tr|F1PUI1|F1PUI1_CANLF;tr|F1PPJ4|F1PPJ4_CANLF	Kalirin RhoGEF kinase OS=Canis lupus familiaris OX=9615 GN=KALRN PE=4 SV=2;Kalirin RhoGEF kinase OS=Canis lupus familiaris OX=9615 GN=KALRN PE=4 SV=2	2	2	2	1.5	249.32	2201	1	-2	By MS/MS		By MS/MS		By MS/MS	By MS/MS		By MS/MS	303050000	2806100	6	193150	0	526520	0	455250	1141900	0	489220	58608000	0	44381000	0	73954000	17319000	0	31052000	2.03727e+07	0	5.00756e+07	0	5.61545e+07	111275338	0	5.50328e+07	+
tr|F1PUU1|F1PUU1_CANLF	CSNK1A1	tr|F1PUU1|F1PUU1_CANLF;tr|F1PUU0|F1PUU0_CANLF;tr|J9NRK5|J9NRK5_CANLF	tr|F1PUU1|F1PUU1_CANLF;tr|F1PUU0|F1PUU0_CANLF	Casein kinase 1 alpha 1 OS=Canis lupus familiaris OX=9615 GN=CSNK1A1 PE=3 SV=2;Casein kinase 1 alpha 1 OS=Canis lupus familiaris OX=9615 GN=CSNK1A1 PE=3 SV=2	3	7	7	27.6	38.854	337	0	14.324	By MS/MS	By MS/MS	By MS/MS	By MS/MS	By MS/MS	By MS/MS	By MS/MS	By MS/MS	131220000	6906400	40	935530	1469500	734490	442770	869560	808730	1092300	553460	22020000	16033000	15077000	10809000	14022000	9738600	13363000	11911000	1.73598e+07	2.15603e+07	1.22894e+07	1.02217e+07	1.31966e+07	1.38644e+07	1.77014e+07	1.09528e+07
tr|F1PUX4|F1PUX4_CANLF	RPLP0	tr|F1PUX4|F1PUX4_CANLF;tr|Q9TTI6|Q9TTI6_CANLF;tr|E2RLZ4|E2RLZ4_CANLF;tr|J9P5Q4|J9P5Q4_CANLF	tr|F1PUX4|F1PUX4_CANLF;tr|Q9TTI6|Q9TTI6_CANLF	60S acidic ribosomal protein P0 OS=Canis lupus familiaris OX=9615 GN=RPLP0 PE=3 SV=1;Acidic ribosomal phosphoprotein P0 (Fragment) OS=Canis lupus familiaris OX=9615 PE=2 SV=1	4	5	5	23.7	34.287	317	0	9.3756	By matching	By matching	By matching	By MS/MS	By MS/MS	By MS/MS	By matching	By MS/MS	38135000	2933500	11	146150	206890	195230	232870	868640	537880	115790	630010	0	0	0	8831900	11474000	7138200	6188100	8130200	1.85551e+06	2.28281e+06	2.23501e+06	4.58888e+06	1.01024e+07	6.30918e+06	1.41871e+06	7.55058e+06
tr|F1PV45|F1PV45_CANLF	TTN	tr|F1PV45|F1PV45_CANLF;tr|Q7YRF5|Q7YRF5_CANLF	tr|F1PV45|F1PV45_CANLF	Titin OS=Canis lupus familiaris OX=9615 GN=TTN PE=4 SV=2	2	3	3	0.2	3907	35180	0	3.7046	By MS/MS					By MS/MS	By MS/MS	By MS/MS	167330000	88960	5	28721	0	0	0	0	12839	44344	3055.5	0	0	0	0	0	5386400	0	7220600	5.27619e+07	0	0	0	0	2.17901e+07	7.86176e+07	5.98635e+06
tr|F1PV92|F1PV92_CANLF	CS	tr|F1PV92|F1PV92_CANLF	tr|F1PV92|F1PV92_CANLF	Citrate synthase OS=Canis lupus familiaris OX=9615 GN=CS PE=3 SV=2	1	3	3	12.4	52.113	468	0	8.2126	By matching				By matching	By MS/MS	By matching	By MS/MS	17755000	845490	6	70340	0	0	0	16477	527730	21897	209040	2355400	0	0	0	1300900	2895100	1357800	8558000	1.44259e+06	0	0	0	395184	9.99934e+06	433414	4.57245e+06
tr|F1PVL5|F1PVL5_CANLF	KRT79	tr|F1PVL5|F1PVL5_CANLF;eq|Q5XKE5.2|KRT79_CANIS;tr|F1PRC4|F1PRC4_CANLF	tr|F1PVL5|F1PVL5_CANLF;eq|Q5XKE5.2|KRT79_CANIS	Uncharacterized protein OS=Canis lupus familiaris OX=9615 GN=KRT79 PE=3 SV=2;KRT79 Canis lupus familiaris keratin 79 (KRT79) (Vetsuisse), Length=535, Q5XKE5.2 Human= Keratin, type II cytoskeletal 79 Blast Score=889 E=0, Length=535	3	30	18	59.8	57.562	535	0	90.548	By MS/MS	By MS/MS	By MS/MS	By MS/MS	By MS/MS	By MS/MS	By MS/MS	By MS/MS	977900000	34925000	73	15111000	2155300	1228500	554160	1122500	6630900	7221700	900800	216270000	18009000	21739000	37251000	13400000	66187000	86360000	14278000	2.30479e+08	5.02191e+07	3.02925e+07	2.35196e+07	3.58979e+07	1.29438e+08	1.03382e+08	2.34645e+07
tr|F1PW22|F1PW22_CANLF	ECHDC1	tr|F1PW22|F1PW22_CANLF	tr|F1PW22|F1PW22_CANLF	Ethylmalonyl-CoA decarboxylase 1 OS=Canis lupus familiaris OX=9615 GN=ECHDC1 PE=3 SV=2	1	7	7	26.6	32.563	301	0	48.234	By MS/MS	By MS/MS	By MS/MS	By MS/MS	By MS/MS	By MS/MS	By MS/MS	By MS/MS	355690000	17784000	52	1222500	2819800	5158500	1173400	1244700	3745000	958350	1462300	37041000	44857000	77599000	68515000	40127000	45489000	26627000	43561000	1.79509e+07	4.16899e+07	7.85198e+07	2.3305e+07	2.34814e+07	4.9081e+07	1.65362e+07	2.14141e+07
tr|F1PW60|F1PW60_CANLF	DSG1	tr|F1PW60|F1PW60_CANLF;sp|Q9GKQ8|DSG1_CANLF;tr|E2RKW8|E2RKW8_CANLF	tr|F1PW60|F1PW60_CANLF;sp|Q9GKQ8|DSG1_CANLF;tr|E2RKW8|E2RKW8_CANLF	Desmoglein-1 OS=Canis lupus familiaris OX=9615 GN=DSG1 PE=4 SV=2;Desmoglein-1 OS=Canis lupus familiaris OX=9615 GN=DSG1 PE=2 SV=1;Desmoglein-1 OS=Canis lupus familiaris OX=9615 GN=DSG1 PE=4 SV=2	3	8	8	12	113.86	1054	0	27.153	By matching	By MS/MS	By matching	By matching	By MS/MS	By MS/MS	By MS/MS	By MS/MS	145750000	3389500	44	37102	68096	28660	10363	461210	1677600	742170	364290	1886600	3246900	1451400	1482800	14429000	56564000	35028000	17312000	1.55808e+06	2.48523e+06	1.08528e+06	675478	2.16674e+07	5.35352e+07	2.93067e+07	1.46197e+07
tr|F1PWA9|F1PWA9_CANLF	ASAH1	tr|F1PWA9|F1PWA9_CANLF	tr|F1PWA9|F1PWA9_CANLF	N-acylsphingosine amidohydrolase 1 OS=Canis lupus familiaris OX=9615 GN=ASAH1 PE=4 SV=2	1	3	3	14.1	41.959	369	0	8.6057	By matching	By MS/MS	By matching	By matching	By matching	By MS/MS	By MS/MS	By MS/MS	19604000	816840	6	109260	188410	77264	25331	25699	148280	66552	176050	4947800	4496700	4949500	2936000	3307500	3105700	2697300	5940100	2.56084e+06	3.83798e+06	1.63293e+06	921505	704447	3.21094e+06	1.50542e+06	4.40097e+06
tr|F1PWB7|F1PWB7_CANLF	NCCRP1	tr|F1PWB7|F1PWB7_CANLF	tr|F1PWB7|F1PWB7_CANLF	Non-specific cytotoxic cell receptor protein 1 homolog (zebrafish) OS=Canis lupus familiaris OX=9615 GN=NCCRP1 PE=4 SV=2	1	2	2	7.8	29.139	258	0	5.1734	By MS/MS	By MS/MS	By MS/MS	By MS/MS	By MS/MS	By MS/MS	By MS/MS	By MS/MS	131550000	10962000	17	433220	868590	1814800	1360100	1574600	1090200	1967600	1853200	9906600	21832000	20314000	34480000	20608000	10898000	25439000	27369000	5.07715e+06	8.84664e+06	1.91777e+07	2.47386e+07	2.15804e+07	1.18043e+07	2.22536e+07	2.31635e+07
tr|F1PWM1|F1PWM1_CANLF	ANKRD26	tr|F1PWM1|F1PWM1_CANLF;tr|H9GWQ7|H9GWQ7_CANLF;tr|L7N0G0|L7N0G0_CANLF;tr|L7N0J3|L7N0J3_CANLF;tr|L7N0M1|L7N0M1_CANLF	tr|F1PWM1|F1PWM1_CANLF;tr|H9GWQ7|H9GWQ7_CANLF;tr|L7N0G0|L7N0G0_CANLF;tr|L7N0J3|L7N0J3_CANLF;tr|L7N0M1|L7N0M1_CANLF	Uncharacterized protein OS=Canis lupus familiaris OX=9615 PE=4 SV=2;Uncharacterized protein OS=Canis lupus familiaris OX=9615 GN=LOC102153516 PE=4 SV=2;Uncharacterized protein OS=Canis lupus familiaris OX=9615 PE=4 SV=1;Uncharacterized protein OS=Canis lup	5	2	2	1.8	189.9	1663	1	-2						By MS/MS			26914000	299040	2	0	0	0	0	0	299040	0	0	0	0	0	0	0	12542000	0	0	0	0	0	0	0	2.42839e+07	0	0	+
tr|F1PWW0|F1PWW0_CANLF	FLNA	tr|F1PWW0|F1PWW0_CANLF;tr|E2RP26|E2RP26_CANLF;tr|J9P5S3|J9P5S3_CANLF	tr|F1PWW0|F1PWW0_CANLF	Filamin A OS=Canis lupus familiaris OX=9615 GN=FLNA PE=4 SV=2	3	11	11	6.6	280.66	2646	0	24.615					By matching	By MS/MS	By matching		56948000	421830	11	0	0	0	0	11691	373560	36588	0	0	0	0	0	1653700	42800000	3086300	0	0	0	0	0	1.80261e+06	2.74236e+07	4.65551e+06	0
tr|F1PXC4|F1PXC4_CANLF	USP28	tr|F1PXC4|F1PXC4_CANLF;tr|F1PXC1|F1PXC1_CANLF	tr|F1PXC4|F1PXC4_CANLF;tr|F1PXC1|F1PXC1_CANLF	Ubiquitin specific peptidase 28 OS=Canis lupus familiaris OX=9615 GN=USP28 PE=3 SV=2;Ubiquitin specific peptidase 28 OS=Canis lupus familiaris OX=9615 GN=USP28 PE=3 SV=2	2	2	2	3.6	120.9	1063	1	-2	By matching			By MS/MS	By matching	By MS/MS		By MS/MS	97312000	1707200	3	532210	0	0	218070	249790	388800	0	318360	12611000	0	0	17184000	13635000	4983200	0	10285000	2.96273e+07	0	0	1.88412e+07	1.62615e+07	1.99957e+07	0	1.89004e+07	+
tr|F1PY11|F1PY11_CANLF	PKP3	tr|F1PY11|F1PY11_CANLF	tr|F1PY11|F1PY11_CANLF	Plakophilin 3 OS=Canis lupus familiaris OX=9615 GN=PKP3 PE=4 SV=2	1	10	10	18.2	87.335	807	0	32.165	By MS/MS	By MS/MS	By MS/MS	By MS/MS	By MS/MS	By MS/MS	By MS/MS	By MS/MS	407110000	8850200	107	1572300	1146500	1357900	376980	716080	1511900	807030	1361500	89111000	70772000	64967000	59138000	72964000	46979000	62973000	83582000	4.884e+07	2.59134e+07	4.37222e+07	2.1982e+07	2.81291e+07	4.87164e+07	2.64354e+07	4.68926e+07
tr|F1PYE3|F1PYE3_CANLF	HSPB1	tr|F1PYE3|F1PYE3_CANLF;tr|A0A097HUC9|A0A097HUC9_CANLF	tr|F1PYE3|F1PYE3_CANLF;tr|A0A097HUC9|A0A097HUC9_CANLF	Heat shock protein 27 kDa beta-1 OS=Canis lupus familiaris OX=9615 GN=HSPB1 PE=3 SV=1;Heat shock protein 27 (Fragment) OS=Canis lupus familiaris OX=9615 GN=HSP27 PE=2 SV=1	2	14	14	90.8	22.765	206	0	111.85	By MS/MS	By MS/MS	By MS/MS	By MS/MS	By MS/MS	By MS/MS	By MS/MS	By MS/MS	3143800000	224560000	248	17689000	15816000	15773000	8412800	26549000	55353000	29752000	55212000	407350000	309570000	302970000	336150000	583130000	534330000	441200000	810490000	1.76789e+08	1.42498e+08	1.43152e+08	1.19014e+08	266115939	3.93063e+08	2.27841e+08	4.74371e+08
tr|F1PYP9|F1PYP9_CANLF	LRMP	tr|F1PYP9|F1PYP9_CANLF	tr|F1PYP9|F1PYP9_CANLF	Lymphoid restricted membrane protein OS=Canis lupus familiaris OX=9615 GN=LRMP PE=4 SV=2	1	2	2	4.6	55.705	498	1	-2	By MS/MS	By MS/MS	By MS/MS	By MS/MS	By MS/MS	By MS/MS	By MS/MS	By MS/MS	10678000000	395490000	22	18335000	13133000	62827000	67488000	30552000	95858000	55798000	51496000	987910000	1123600000	1171000000	1481000000	1399700000	1603500000	1396200000	1166400000	4.83478e+08	3.00951e+08	1493832364	2762026779	9.42133e+08	2335223862	1419966435	1448187205	+
tr|F1PYU9|F1PYU9_CANLF	KRT10	tr|F1PYU9|F1PYU9_CANLF;sp|Q6EIZ0|K1C10_CANLF;eq|P13645.6|KRT10_CANIS	tr|F1PYU9|F1PYU9_CANLF;sp|Q6EIZ0|K1C10_CANLF;eq|P13645.6|KRT10_CANIS	Keratin, type I cytoskeletal 10 OS=Canis lupus familiaris OX=9615 GN=KRT10 PE=3 SV=2;Keratin, type I cytoskeletal 10 OS=Canis lupus familiaris OX=9615 GN=KRT10 PE=2 SV=1;KRT10 Canis lupus familiaris keratin 10 (KRT10) (Vetsuisse), Length=568, P13645.6 Hum	3	28	7	42.1	57.684	568	0	190.89	By MS/MS	By MS/MS	By MS/MS	By MS/MS	By MS/MS	By MS/MS	By MS/MS	By MS/MS	969010000	37270000	69	14798000	801830	2279200	147730	4405000	3404900	8838500	2594400	143070000	24191000	54926000	24914000	53274000	48820000	75086000	46276000	3.64741e+08	1.7694e+07	4.91177e+07	5.82197e+06	1.23799e+08	7.98755e+07	154212342	7.02573e+07
tr|F1PZL0|F1PZL0_CANLF	GSDMA	tr|F1PZL0|F1PZL0_CANLF	tr|F1PZL0|F1PZL0_CANLF	Gasdermin A OS=Canis lupus familiaris OX=9615 GN=GSDMA PE=4 SV=2	1	2	2	8.1	49.785	446	0	5.5376	By MS/MS	By MS/MS	By MS/MS	By MS/MS	By MS/MS	By MS/MS	By MS/MS	By MS/MS	111980000	4665700	17	829240	882110	513780	198770	265440	977480	644580	354270	25937000	15509000	12703000	11344000	11042000	12202000	13841000	10367000	1.94369e+07	1.79685e+07	1.08588e+07	7.23104e+06	7.27605e+06	2.1167e+07	1.4581e+07	8.85609e+06
tr|F1Q057|F1Q057_CANLF	PXDN	tr|F1Q057|F1Q057_CANLF	tr|F1Q057|F1Q057_CANLF	Peroxidasin OS=Canis lupus familiaris OX=9615 GN=PXDN PE=4 SV=2	1	2	2	1.4	157.34	1408	0.0062112	2.927						By MS/MS			10885000	153300	2	0	0	0	0	0	153300	0	0	0	0	0	0	0	2288500	0	0	0	0	0	0	0	9.8213e+06	0	0
tr|F1Q0Q9|F1Q0Q9_CANLF	KRT17	tr|F1Q0Q9|F1Q0Q9_CANLF;eq|Q04695.2|KRT17_CANIS;tr|O97624|O97624_CANLF	tr|F1Q0Q9|F1Q0Q9_CANLF;eq|Q04695.2|KRT17_CANIS;tr|O97624|O97624_CANLF	Keratin 17 OS=Canis lupus familiaris OX=9615 GN=KRT17 PE=3 SV=2;KRT17 Canis lupus familiaris keratin 17 (KRT17) (Vetsuisse), Length=433, Q04695.2 Human= Keratin, type I cytoskeletal 17 Blast Score=731 E=0, Length=432;Keratin 17 (Fragment) OS=Canis lupus f	3	57	55	93.8	48.126	433	0	323.31	By MS/MS	By MS/MS	By MS/MS	By MS/MS	By MS/MS	By MS/MS	By MS/MS	By MS/MS	126000000000	4490600000	3129	319410000	426490000	344800000	176110000	518030000	1192500000	837800000	675410000	6921900000	6500200000	7176700000	6151100000	11123000000	14062000000	13213000000	13964000000	2824159978	4142457787	3108815189	2889742123	4177266021	9395214075	7136067009	4733471198
tr|F1Q0R0|F1Q0R0_CANLF	KRT14	tr|F1Q0R0|F1Q0R0_CANLF;eq|P02533.4|KRT14_CANIS	tr|F1Q0R0|F1Q0R0_CANLF;eq|P02533.4|KRT14_CANIS	Keratin 14 OS=Canis lupus familiaris OX=9615 GN=KRT14 PE=3 SV=2;KRT14 Canis lupus familiaris keratin 14 (KRT14) (Vetsuisse), Length=482, P02533.4 Human= Keratin, type I cytoskeletal 14 Blast Score=694 E=0, Length=472	2	49	22	73.7	52.311	482	0	323.31	By MS/MS	By MS/MS	By MS/MS	By MS/MS	By MS/MS	By MS/MS	By MS/MS	By MS/MS	19629000000	676850000	598	27661000	34427000	27068000	28271000	107180000	276300000	125020000	50936000	517600000	650750000	449690000	998700000	1912900000	2586700000	1625100000	1036200000	7.38214e+08	6.33993e+08	657983480	1148165294	1401603343	4214663120	1647700024	8.44946e+08
tr|F1Q0Z2|F1Q0Z2_CANLF	RPL7	tr|F1Q0Z2|F1Q0Z2_CANLF;tr|J9P4G8|J9P4G8_CANLF;tr|F1PJB2|F1PJB2_CANLF;tr|J9NT56|J9NT56_CANLF;tr|F1PZB9|F1PZB9_CANLF	tr|F1Q0Z2|F1Q0Z2_CANLF;tr|J9P4G8|J9P4G8_CANLF	Uncharacterized protein OS=Canis lupus familiaris OX=9615 GN=RPL7 PE=4 SV=2;Uncharacterized protein OS=Canis lupus familiaris OX=9615 PE=4 SV=1	5	3	3	17.3	29.212	248	0	4.938	By matching	By matching	By matching		By matching	By MS/MS	By matching	By matching	27695000	2308000	2	268050	253660	245660	0	167880	1036400	281950	54326	5708500	5514700	6108600	0	0	9637100	5686900	5262500	3.14142e+06	2.58348e+06	2.59591e+06	0	2.3008e+06	1.12219e+07	3.18891e+06	679023
tr|F1Q127|F1Q127_CANLF	CSNK1D	tr|F1Q127|F1Q127_CANLF;tr|F1Q128|F1Q128_CANLF;tr|F1Q126|F1Q126_CANLF;tr|E2RA09|E2RA09_CANLF;tr|E2RA08|E2RA08_CANLF	tr|F1Q127|F1Q127_CANLF;tr|F1Q128|F1Q128_CANLF;tr|F1Q126|F1Q126_CANLF;tr|E2RA09|E2RA09_CANLF;tr|E2RA08|E2RA08_CANLF	Casein kinase 1 delta OS=Canis lupus familiaris OX=9615 GN=CSNK1D PE=4 SV=2;Casein kinase 1 delta OS=Canis lupus familiaris OX=9615 GN=CSNK1D PE=4 SV=1;Casein kinase 1 delta OS=Canis lupus familiaris OX=9615 GN=CSNK1D PE=4 SV=2;Uncharacterized protein OS=C	5	5	5	12.9	44.281	389	0	10.914	By MS/MS	By MS/MS	By MS/MS	By MS/MS	By MS/MS	By MS/MS	By MS/MS	By MS/MS	149600000	6799800	22	407490	1650300	1067500	568080	675580	801210	652360	977330	13426000	22925000	20840000	19878000	19461000	12134000	17940000	19681000	8.75537e+06	3.08147e+07	2.06807e+07	1.89439e+07	1.6211e+07	1.52967e+07	1.24167e+07	2.01875e+07
tr|F1Q1A8|F1Q1A8_CANLF	ARHGAP4	tr|F1Q1A8|F1Q1A8_CANLF	tr|F1Q1A8|F1Q1A8_CANLF	Rho GTPase activating protein 4 OS=Canis lupus familiaris OX=9615 GN=ARHGAP4 PE=4 SV=2	1	2	2	1.9	105.51	961	1	-2	By MS/MS	By matching	By matching			By MS/MS	By MS/MS	By MS/MS	116070000	2579200	7	205610	600860	374980	0	0	0	605520	792270	37014000	14334000	12951000	0	0	0	18995000	23021000	9.03634e+06	2.2949e+07	1.48594e+07	0	0	0	2.56823e+07	3.71342e+07	+
tr|F1Q1H3|F1Q1H3_CANLF	PDCD6	tr|F1Q1H3|F1Q1H3_CANLF	tr|F1Q1H3|F1Q1H3_CANLF	Programmed cell death 6 OS=Canis lupus familiaris OX=9615 GN=PDCD6 PE=4 SV=2	1	4	4	34.4	21.713	189	0	12.618	By MS/MS	By MS/MS	By MS/MS	By MS/MS	By MS/MS	By MS/MS	By MS/MS	By MS/MS	127500000	11591000	20	1284400	1588000	1407500	568380	810110	2028600	1117300	2786900	21767000	26953000	17157000	19518000	31006000	22521000	27127000	43677000	1.37978e+07	1.4826e+07	1.36341e+07	9.47698e+06	1.01776e+07	2.01338e+07	1.15844e+07	3.19306e+07
tr|F1Q249|F1Q249_CANLF	FABP5	tr|F1Q249|F1Q249_CANLF;tr|J9NWA8|J9NWA8_CANLF;tr|F1PLY9|F1PLY9_CANLF	tr|F1Q249|F1Q249_CANLF;tr|J9NWA8|J9NWA8_CANLF;tr|F1PLY9|F1PLY9_CANLF	Uncharacterized protein OS=Canis lupus familiaris OX=9615 PE=4 SV=2;Uncharacterized protein OS=Canis lupus familiaris OX=9615 PE=4 SV=1;Uncharacterized protein OS=Canis lupus familiaris OX=9615 PE=3 SV=2	3	2	2	21.2	11.174	99	0	4.2999					By MS/MS	By MS/MS	By MS/MS	By MS/MS	18176000	3635200	4	0	0	0	0	681410	1358900	611920	982970	0	0	0	0	10598000	7359500	7635200	4823500	0	0	0	0	3.89131e+06	6.13062e+06	2.88377e+06	5.11913e+06
tr|F1Q3L3|F1Q3L3_CANLF	CCDC186	tr|F1Q3L3|F1Q3L3_CANLF;tr|J9P384|J9P384_CANLF	tr|F1Q3L3|F1Q3L3_CANLF;tr|J9P384|J9P384_CANLF	Coiled-coil domain containing 186 OS=Canis lupus familiaris OX=9615 GN=CCDC186 PE=4 SV=2;Coiled-coil domain containing 186 OS=Canis lupus familiaris OX=9615 GN=CCDC186 PE=4 SV=1	2	2	2	3.3	103.42	896	1	-2	By MS/MS	By MS/MS	By MS/MS						0	0	3	0	0	0	0	0	0	0	0	0	0	0	0	0	0	0	0	0	0	0	0	0	0	0	0	+
tr|F1Q3R8|F1Q3R8_CANLF	GPRC5D	tr|F1Q3R8|F1Q3R8_CANLF;tr|E2RNU9|E2RNU9_CANLF	tr|F1Q3R8|F1Q3R8_CANLF;tr|E2RNU9|E2RNU9_CANLF	G protein-coupled receptor class C group 5 member D OS=Canis lupus familiaris OX=9615 GN=GPRC5D PE=4 SV=2;G protein-coupled receptor class C group 5 member D OS=Canis lupus familiaris OX=9615 GN=GPRC5D PE=4 SV=1	2	4	4	9.9	37.828	333	0	11.581	By MS/MS	By MS/MS	By MS/MS	By MS/MS	By MS/MS	By MS/MS	By MS/MS	By MS/MS	1709400000	244200000	113	55505000	32390000	50954000	9809700	26344000	23796000	13962000	31442000	256670000	239020000	321450000	214790000	214720000	126740000	137180000	231060000	3.76058e+08	1.92438e+08	3.10496e+08	1.04085e+08	2.10611e+08	1.47018e+08	9.21184e+07	2.26438e+08
tr|F1Q3Y0|F1Q3Y0_CANLF	PFN1	tr|F1Q3Y0|F1Q3Y0_CANLF	tr|F1Q3Y0|F1Q3Y0_CANLF	Profilin OS=Canis lupus familiaris OX=9615 GN=PFN1 PE=3 SV=1	1	2	2	22.4	10.625	98	0	4.2353	By MS/MS	By MS/MS	By MS/MS	By MS/MS	By MS/MS	By MS/MS	By MS/MS	By MS/MS	44351000	6335800	10	629780	785090	735670	775020	489720	2342600	259490	318410	6027900	6341700	9089000	12237000	11276000	12997000	8848300	7900700	4.30551e+06	4.66449e+06	4.53502e+06	8.22337e+06	3.91518e+06	1.47957e+07	1.71202e+06	2.32157e+06
tr|F1Q424|F1Q424_CANLF	RPL6	tr|F1Q424|F1Q424_CANLF	tr|F1Q424|F1Q424_CANLF	60S ribosomal protein L6 OS=Canis lupus familiaris OX=9615 GN=RPL6 PE=3 SV=1	1	2	2	8.3	32.606	288	0	4.3294	By MS/MS	By MS/MS	By MS/MS	By matching	By MS/MS	By MS/MS	By MS/MS	By MS/MS	25053000	1927200	12	118940	99526	390060	39292	168940	729260	75155	305990	3677600	2935000	5540900	1845200	3022500	3830600	3267100	7548100	1.51008e+06	1.09812e+06	4.46549e+06	774262	2.50839e+06	8.55387e+06	920874	4.14324e+06
tr|F1Q462|F1Q462_CANLF	SOD1	tr|F1Q462|F1Q462_CANLF;sp|Q8WNN6|SODC_CANLF	tr|F1Q462|F1Q462_CANLF;sp|Q8WNN6|SODC_CANLF	Superoxide dismutase [Cu-Zn] OS=Canis lupus familiaris OX=9615 GN=SOD1 PE=3 SV=2;Superoxide dismutase [Cu-Zn] OS=Canis lupus familiaris OX=9615 GN=SOD1 PE=2 SV=1	2	3	3	38	15.562	150	0	7.5058	By MS/MS	By matching	By MS/MS		By MS/MS	By MS/MS	By MS/MS	By matching	27879000	4646400	6	322620	636200	461050	0	493350	625930	1067500	1039800	7499700	8446800	6935800	0	6787600	4587400	10393000	7043900	1.89048e+06	3.23986e+06	2.43597e+06	0	3.38084e+06	3.3886e+06	6.03674e+06	6.49818e+06
tr|F1Q4D3|F1Q4D3_CANLF	ACPP	tr|F1Q4D3|F1Q4D3_CANLF	tr|F1Q4D3|F1Q4D3_CANLF	Acid phosphatase, prostate OS=Canis lupus familiaris OX=9615 GN=ACPP PE=3 SV=2	1	6	6	20.8	47.897	418	0	22.441	By MS/MS	By MS/MS	By MS/MS	By MS/MS	By MS/MS	By MS/MS	By MS/MS	By MS/MS	370670000	21804000	38	2939000	7477700	2634300	845980	993350	3448100	1393900	2071900	31960000	51970000	29647000	32628000	24092000	34459000	29081000	32875000	4.87951e+07	1.0287e+08	3.94365e+07	2.17995e+07	1.92868e+07	5.28889e+07	2.23353e+07	3.6686e+07
tr|F2Z4N7|F2Z4N7_CANLF	ACTC1	tr|F2Z4N7|F2Z4N7_CANLF;tr|F2Z4N8|F2Z4N8_CANLF;tr|F2Z4N0|F2Z4N0_CANLF;tr|F1PVC1|F1PVC1_CANLF	tr|F2Z4N7|F2Z4N7_CANLF;tr|F2Z4N8|F2Z4N8_CANLF;tr|F2Z4N0|F2Z4N0_CANLF;tr|F1PVC1|F1PVC1_CANLF	Actin, alpha, cardiac muscle 1 OS=Canis lupus familiaris OX=9615 GN=ACTC1 PE=3 SV=1;Actin, gamma 2, smooth muscle, enteric OS=Canis lupus familiaris OX=9615 GN=ACTG2 PE=3 SV=1;Actin, alpha 2, smooth muscle, aorta OS=Canis lupus familiaris OX=9615 GN=ACTA2	4	13	2	31.8	42.019	377	0	6.5452	By matching	By MS/MS	By matching	By matching	By matching	By MS/MS	By MS/MS	By matching	339470000	16973000	6	0	1458000	788430	535640	2196900	9211300	1978700	804420	0	22371000	15437000	20446000	40466000	64444000	22884000	24050000	0	2.47496e+07	1.38865e+07	1.62386e+07	5.01824e+07	1.66223e+08	3.72997e+07	1.67569e+07
tr|F2Z4Q6|F2Z4Q6_CANLF	ALB	tr|F2Z4Q6|F2Z4Q6_CANLF;sp|P49822|ALBU_CANLF	tr|F2Z4Q6|F2Z4Q6_CANLF;sp|P49822|ALBU_CANLF	Serum albumin OS=Canis lupus familiaris OX=9615 GN=ALB PE=4 SV=1;Serum albumin OS=Canis lupus familiaris OX=9615 GN=ALB PE=1 SV=3	2	5	4	11.8	68.606	608	0	12.851	By matching		By matching			By MS/MS	By MS/MS	By matching	97718000	2505600	7	0	0	0	0	0	732080	1773500	0	0	0	0	0	0	30778000	55561000	0	0	0	0	0	0	2.57612e+07	6.20512e+07	0
tr|F6UNI8|F6UNI8_CANLF	CDSN	tr|F6UNI8|F6UNI8_CANLF;tr|E2QS74|E2QS74_CANLF	tr|F6UNI8|F6UNI8_CANLF;tr|E2QS74|E2QS74_CANLF	Corneodesmosin OS=Canis lupus familiaris OX=9615 GN=CDSN PE=4 SV=1;Corneodesmosin OS=Canis lupus familiaris OX=9615 GN=CDSN PE=4 SV=1	2	3	3	10.7	46.396	484	0	8.4385					By MS/MS	By MS/MS	By MS/MS	By MS/MS	107590000	8966200	7	0	0	0	0	1165500	1980200	3560900	2259500	0	0	0	0	14061000	13171000	18160000	28839000	0	0	0	0	1.59744e+07	2.14399e+07	4.02755e+07	2.8241e+07
tr|F6UXV7|F6UXV7_CANLF	GDPD3	tr|F6UXV7|F6UXV7_CANLF	tr|F6UXV7|F6UXV7_CANLF	Glycerophosphodiester phosphodiesterase domain containing 3 OS=Canis lupus familiaris OX=9615 GN=GDPD3 PE=4 SV=1	1	6	6	17.8	36.786	320	0	12.532	By MS/MS	By MS/MS	By MS/MS	By MS/MS	By MS/MS	By MS/MS	By MS/MS	By MS/MS	192640000	10702000	28	1075100	2088400	1592900	106120	804820	2635700	1400200	999140	20846000	23368000	17283000	7148700	22839000	22186000	17012000	17566000	1.69605e+07	2.87586e+07	2.38028e+07	2.89542e+06	1.65456e+07	3.72643e+07	2.10302e+07	1.70982e+07
tr|F6V6K4|F6V6K4_CANLF	MLF1	tr|F6V6K4|F6V6K4_CANLF;tr|F1PLW9|F1PLW9_CANLF	tr|F6V6K4|F6V6K4_CANLF;tr|F1PLW9|F1PLW9_CANLF	Myeloid leukemia factor 1 OS=Canis lupus familiaris OX=9615 GN=MLF1 PE=4 SV=1;Myeloid leukemia factor 1 OS=Canis lupus familiaris OX=9615 GN=MLF1 PE=4 SV=1	2	2	2	7.8	28.124	245	0	3.9071	By MS/MS	By MS/MS	By MS/MS	By MS/MS	By matching	By MS/MS	By matching	By MS/MS	46651000	3588600	9	191940	567820	885150	222920	315580	687370	519040	198740	2504200	3819100	7021300	3967400	3860500	4160000	4244900	3004500	2.43691e+06	6.26524e+06	1.01333e+07	4.39274e+06	4.68554e+06	8.06258e+06	6.35974e+06	2.69101e+06
tr|F6X637|F6X637_CANLF	KPNB1	tr|F6X637|F6X637_CANLF	tr|F6X637|F6X637_CANLF	Karyopherin subunit beta 1 OS=Canis lupus familiaris OX=9615 GN=KPNB1 PE=4 SV=1	1	3	3	6.1	97.226	876	0	4.2998	By matching		By matching		By MS/MS	By MS/MS	By matching	By matching	10720000	268010	5	19385	0	6566.3	0	53293	165300	12298	11167	1018000	0	1088700	0	1566100	6996900	1485200	1140700	757275	0	231295	0	2.43466e+06	5.96589e+06	463660	465230
tr|F6XA80|F6XA80_CANLF	LYST	tr|F6XA80|F6XA80_CANLF	tr|F6XA80|F6XA80_CANLF	Lysosomal trafficking regulator OS=Canis lupus familiaris OX=9615 GN=LYST PE=4 SV=1	1	2	2	1	427.61	3783	1	-2		By matching	By matching			By MS/MS	By MS/MS	By MS/MS	541370000	2864400	3	0	751900	864900	0	0	42547	205210	999850	0	76893000	114220000	0	0	0	8284500	72101000	0	1.20616e+08	1.43955e+08	0	0	7.25549e+06	3.65552e+07	1.96826e+08	+
tr|F6XHT8|F6XHT8_CANLF	HADH	tr|F6XHT8|F6XHT8_CANLF	tr|F6XHT8|F6XHT8_CANLF	Hydroxyacyl-CoA dehydrogenase OS=Canis lupus familiaris OX=9615 GN=HADH PE=4 SV=1	1	3	3	16.4	31.889	287	0	8.5927		By MS/MS	By MS/MS	By matching		By MS/MS		By matching	21496000	1433100	5	0	120600	373090	36518	0	822590	0	80261	0	4658000	4823700	2118600	0	4954500	0	2612000	0	1.53539e+06	4.9283e+06	830285	0	1.1133e+07	0	1.25395e+06
tr|F6XR14|F6XR14_CANLF	PROCR	tr|F6XR14|F6XR14_CANLF;tr|V5KXV2|V5KXV2_CANLF	tr|F6XR14|F6XR14_CANLF;tr|V5KXV2|V5KXV2_CANLF	Uncharacterized protein OS=Canis lupus familiaris OX=9615 GN=PROCR PE=4 SV=1;Endothelial protein C receptor OS=Canis lupus familiaris OX=9615 GN=PROCR PE=2 SV=1	2	9	9	29.5	27.222	241	0	53.755	By MS/MS	By MS/MS	By MS/MS	By MS/MS	By MS/MS	By MS/MS	By MS/MS	By MS/MS	1529000000	169890000	116	11158000	41898000	23864000	14686000	19651000	30064000	20427000	8142500	129250000	205620000	161280000	234670000	226710000	145790000	164660000	104550000	7.49145e+07	2.46787e+08	1.42509e+08	1.72524e+08	1.60865e+08	1.64168e+08	1.17709e+08	7.41033e+07
tr|F6XRY2|F6XRY2_CANLF	EEF2	tr|F6XRY2|F6XRY2_CANLF	tr|F6XRY2|F6XRY2_CANLF	Eukaryotic translation elongation factor 2 OS=Canis lupus familiaris OX=9615 GN=EEF2 PE=4 SV=1	1	7	7	14.7	95.339	858	0	22.956	By MS/MS	By MS/MS	By MS/MS	By MS/MS	By MS/MS	By MS/MS	By MS/MS	By MS/MS	255180000	5670700	53	458410	837520	562210	370310	351360	2313000	384090	393830	24960000	27298000	22986000	54197000	23558000	41684000	17355000	18517000	2.01463e+07	2.93955e+07	2.22789e+07	2.39777e+07	1.69152e+07	8.59675e+07	1.62906e+07	1.8459e+07
tr|F6XWS5|F6XWS5_CANLF	COL12A1	tr|F6XWS5|F6XWS5_CANLF;tr|J9P6G0|J9P6G0_CANLF	tr|F6XWS5|F6XWS5_CANLF;tr|J9P6G0|J9P6G0_CANLF	Collagen type XII alpha 1 chain OS=Canis lupus familiaris OX=9615 GN=COL12A1 PE=4 SV=1;Collagen type XII alpha 1 chain OS=Canis lupus familiaris OX=9615 GN=COL12A1 PE=4 SV=1	2	11	11	7	332.41	3061	0	29.479	By matching	By MS/MS			By matching	By MS/MS	By matching		282210000	1946200	8	253400	287890	0	0	120190	1039900	244870	0	0	0	0	0	0	85458000	0	0	3.58856e+07	3.54303e+07	0	0	1.99048e+07	1.11965e+08	3.3466e+07	0
tr|F6Y3P9|F6Y3P9_CANLF	GSN	tr|F6Y3P9|F6Y3P9_CANLF	tr|F6Y3P9|F6Y3P9_CANLF	Gelsolin OS=Canis lupus familiaris OX=9615 GN=GSN PE=4 SV=1	1	5	5	10.5	85.243	783	0	11.023					By matching	By MS/MS	By MS/MS		45702000	1305800	6	0	0	0	0	295180	916060	94531	0	0	0	0	0	11982000	36380000	7498000	0	0	0	0	0	1.17996e+07	2.3946e+07	3.11846e+06	0
tr|F6Y5W4|F6Y5W4_CANLF	KRT5	tr|F6Y5W4|F6Y5W4_CANLF;eq|Q14533.3|KRT81_CANIS	tr|F6Y5W4|F6Y5W4_CANLF;eq|Q14533.3|KRT81_CANIS	Keratin 5 OS=Canis lupus familiaris OX=9615 GN=KRT5 PE=3 SV=1;KRT81 Canis lupus familiaris keratin 81 (KRT81) (Vetsuisse), Length=513, Q14533.3 Human= Keratin, type II cuticular Hb1 Blast Score=916 E=0, Length=505	2	135	16	86.7	55.78	513	0	283.33	By MS/MS	By MS/MS	By MS/MS	By MS/MS	By MS/MS	By MS/MS	By MS/MS	By MS/MS	437000000000	14559000000	2272	2186000000	2381400000	1785200000	1002600000	1928800000	1909900000	1928000000	1437000000	44478000000	42423000000	37993000000	36706000000	46930000000	32569000000	50162000000	37390000000	51117426995	44074895548	35311384032	35507475422	50935952063	37973560243	39130734446	35488164292
tr|H6VX52|H6VX52_CANLF	FAM83H	tr|H6VX52|H6VX52_CANLF;tr|J9P7P6|J9P7P6_CANLF	tr|H6VX52|H6VX52_CANLF;tr|J9P7P6|J9P7P6_CANLF	FAM83H protein OS=Canis lupus familiaris OX=9615 GN=FAM83H PE=2 SV=1;Family with sequence similarity 83 member H OS=Canis lupus familiaris OX=9615 GN=FAM83H PE=4 SV=1	2	2	2	3.6	124.19	1151	1	-2			By MS/MS		By MS/MS				0	0	2	0	0	0	0	0	0	0	0	0	0	0	0	0	0	0	0	0	0	0	0	0	0	0	0	+
tr|H9GW49|H9GW49_CANLF	HSPA8	tr|H9GW49|H9GW49_CANLF;tr|E2R0T6|E2R0T6_CANLF	tr|H9GW49|H9GW49_CANLF;tr|E2R0T6|E2R0T6_CANLF	Uncharacterized protein OS=Canis lupus familiaris OX=9615 PE=3 SV=1;Uncharacterized protein OS=Canis lupus familiaris OX=9615 GN=HSPA8 PE=3 SV=1	2	7	3	12.1	70.993	646	0	6.4441	By matching	By matching	By matching	By MS/MS	By MS/MS	By MS/MS	By matching	By matching	26870000	814250	6	0	0	141210	98513	380600	122610	71308	0	0	0	3944600	12337000	7829400	7545900	4083600	0	0	0	4.10369e+06	4.92766e+06	1.43449e+07	3.65071e+06	2.21797e+06	0
tr|H9GW87|H9GW87_CANLF	LOC475937	tr|H9GW87|H9GW87_CANLF	tr|H9GW87|H9GW87_CANLF	Transaldolase OS=Canis lupus familiaris OX=9615 GN=LOC475937 PE=3 SV=1	1	2	2	7.1	37.53	337	0.006192	2.9234					By matching	By MS/MS	By MS/MS	By matching	12101000	711840	4	0	0	0	0	171520	94342	425490	20481	0	0	0	0	3855900	1701700	2622300	1232800	0	0	0	0	3.33031e+06	1.44707e+06	6.81762e+06	362655
tr|H9GWB4|H9GWB4_CANLF	COL6A2	tr|H9GWB4|H9GWB4_CANLF;tr|J9P889|J9P889_CANLF	tr|H9GWB4|H9GWB4_CANLF;tr|J9P889|J9P889_CANLF	Uncharacterized protein OS=Canis lupus familiaris OX=9615 GN=LOC100855471 PE=4 SV=2;Collagen type VI alpha 2 chain OS=Canis lupus familiaris OX=9615 GN=COL6A2 PE=4 SV=1	2	3	3	11.5	47.492	425	0	7.4832						By MS/MS			31932000	1520600	3	0	0	0	0	0	1520600	0	0	0	0	0	0	0	29081000	0	0	0	0	0	0	0	2.88124e+07	0	0
tr|J9JHJ2|J9JHJ2_CANLF	RPSA	tr|J9JHJ2|J9JHJ2_CANLF;tr|E2RJ06|E2RJ06_CANLF	tr|J9JHJ2|J9JHJ2_CANLF;tr|E2RJ06|E2RJ06_CANLF	40S ribosomal protein SA OS=Canis lupus familiaris OX=9615 GN=RPSA PE=3 SV=1;40S ribosomal protein SA OS=Canis lupus familiaris OX=9615 GN=RPSA PE=3 SV=2	2	9	9	45.4	32.898	295	0	64.653	By MS/MS	By MS/MS	By MS/MS	By MS/MS	By MS/MS	By MS/MS	By MS/MS	By MS/MS	321020000	24694000	41	2256200	3936000	2725800	1723100	2198500	8165700	1327100	2361700	46779000	71180000	42366000	63641000	59780000	79829000	48901000	47904000	2.08746e+07	2.86127e+07	2.76035e+07	2.17665e+07	2.43946e+07	6.3839e+07	1.57064e+07	2.69481e+07
tr|J9NSP1|J9NSP1_CANLF	IL1F10	tr|J9NSP1|J9NSP1_CANLF	tr|J9NSP1|J9NSP1_CANLF	Interleukin-1 OS=Canis lupus familiaris OX=9615 GN=IL1F10 PE=3 SV=1	1	3	3	22	19.88	177	0	9.3273	By MS/MS	By MS/MS	By MS/MS	By MS/MS	By MS/MS	By MS/MS	By MS/MS	By MS/MS	79030000	7184500	16	371250	1207700	564420	406520	511050	1859700	933630	1330300	9669200	16312000	10397000	14366000	12224000	18271000	28857000	17277000	3.9883e+06	1.12751e+07	5.46742e+06	6.77813e+06	6.42044e+06	1.84573e+07	9.67972e+06	1.5242e+07
tr|J9NSP5|J9NSP5_CANLF	KMT2D	tr|J9NSP5|J9NSP5_CANLF;tr|E2RQ26|E2RQ26_CANLF;tr|J9P0X8|J9P0X8_CANLF	tr|J9NSP5|J9NSP5_CANLF;tr|E2RQ26|E2RQ26_CANLF;tr|J9P0X8|J9P0X8_CANLF	Lysine methyltransferase 2D OS=Canis lupus familiaris OX=9615 GN=KMT2D PE=4 SV=1;Lysine methyltransferase 2D OS=Canis lupus familiaris OX=9615 GN=KMT2D PE=4 SV=2;Lysine methyltransferase 2D OS=Canis lupus familiaris OX=9615 GN=KMT2D PE=4 SV=1	3	2	2	0.8	487.9	4515	0.0032258	3.3634	By MS/MS	By MS/MS	By MS/MS	By MS/MS	By MS/MS	By MS/MS	By MS/MS	By MS/MS	1167800000	6082000	26	515300	946880	1460900	531670	635050	962290	324630	705290	168150000	224140000	260970000	258410000	199700000	101060000	177000000	155260000	9.66257e+07	1.54308e+08	2.47013e+08	1.54732e+08	139257330	1.66705e+08	5.87462e+07	1.41044e+08
tr|J9NU32|J9NU32_CANLF	CCDC150	tr|J9NU32|J9NU32_CANLF;tr|F1PPN5|F1PPN5_CANLF	tr|J9NU32|J9NU32_CANLF;tr|F1PPN5|F1PPN5_CANLF	Coiled-coil domain containing 150 OS=Canis lupus familiaris OX=9615 GN=CCDC150 PE=4 SV=1;Coiled-coil domain containing 150 OS=Canis lupus familiaris OX=9615 GN=CCDC150 PE=4 SV=2	2	2	2	2.9	102.38	876	1	-2	By matching		By matching	By MS/MS	By matching		By MS/MS	By matching	84108000	1956000	1	203030	0	96250	372490	870780	0	195440	218010	0	0	0	0	29528000	0	0	0	8.52654e+06	0	3.64471e+06	2.42783e+07	4.27653e+07	0	7.92086e+06	9.76403e+06	+
tr|J9NU82|J9NU82_CANLF	MYH14	tr|J9NU82|J9NU82_CANLF;tr|F1PYS6|F1PYS6_CANLF	tr|J9NU82|J9NU82_CANLF;tr|F1PYS6|F1PYS6_CANLF	Myosin heavy chain 14 OS=Canis lupus familiaris OX=9615 GN=MYH14 PE=3 SV=1;Myosin heavy chain 14 OS=Canis lupus familiaris OX=9615 GN=MYH14 PE=3 SV=2	2	7	7	4.8	228.83	2003	0	20.606					By MS/MS	By MS/MS	By MS/MS		32582000	322600	9	0	0	0	0	23767	248400	50437	0	0	0	0	0	4238500	18216000	4903600	0	0	0	0	0	2.74154e+06	1.99095e+07	4.80136e+06	0
tr|J9NVU2|J9NVU2_CANLF	RPS10	tr|J9NVU2|J9NVU2_CANLF;tr|F1PZ77|F1PZ77_CANLF;tr|E2RGQ5|E2RGQ5_CANLF	tr|J9NVU2|J9NVU2_CANLF;tr|F1PZ77|F1PZ77_CANLF;tr|E2RGQ5|E2RGQ5_CANLF	Uncharacterized protein OS=Canis lupus familiaris OX=9615 PE=4 SV=1;Uncharacterized protein OS=Canis lupus familiaris OX=9615 PE=4 SV=2;Uncharacterized protein OS=Canis lupus familiaris OX=9615 GN=RPS10 PE=4 SV=1	3	2	2	13.3	18.814	165	0	4.2884	By MS/MS	By matching	By matching	By matching	By matching	By MS/MS	By matching	By matching	27095000	3386800	4	249720	323940	480010	287190	249360	1003300	464450	328870	4444700	5495300	6735700	7621700	7628700	5117200	5568600	5393800	1.95113e+06	2.19954e+06	3.38158e+06	3.48251e+06	2.27841e+06	7.24205e+06	3.50208e+06	2.74028e+06
tr|J9NWA1|J9NWA1_CANLF	CUL7	tr|J9NWA1|J9NWA1_CANLF;tr|E2RCF7|E2RCF7_CANLF	tr|J9NWA1|J9NWA1_CANLF;tr|E2RCF7|E2RCF7_CANLF	Cullin 7 OS=Canis lupus familiaris OX=9615 GN=CUL7 PE=3 SV=1;Cullin 7 OS=Canis lupus familiaris OX=9615 GN=CUL7 PE=3 SV=2	2	2	2	1.4	189.94	1683	0.0092025	2.7729	By MS/MS	By MS/MS	By matching	By MS/MS	By matching	By matching		By MS/MS	305740000	3774600	1	977930	601710	123530	282950	335190	190500	0	1262800	57113000	0	0	0	0	0	0	0	7.73615e+07	4.13674e+07	8.81149e+06	3.47402e+07	3.10085e+07	1.39231e+07	0	1.06537e+08
tr|J9NWJ5|J9NWJ5_CANLF		tr|J9NWJ5|J9NWJ5_CANLF;sp|P99505|THIO_CANLF	tr|J9NWJ5|J9NWJ5_CANLF	Thioredoxin OS=Canis lupus familiaris OX=9615 PE=3 SV=1	2	5	5	33.7	11.387	101	0	15.805	By MS/MS	By MS/MS	By MS/MS	By MS/MS	By MS/MS	By MS/MS	By MS/MS	By MS/MS	610040000	87148000	42	12171000	12013000	6705200	6232600	6518600	17167000	10628000	15712000	157810000	132720000	94187000	122230000	120500000	120390000	160770000	120970000	6.62581e+07	5.68858e+07	3.72816e+07	4.91581e+07	4.29825e+07	8.49754e+07	5.4654e+07	1.05358e+08
tr|J9NWJ7|J9NWJ7_CANLF	CALM1	tr|J9NWJ7|J9NWJ7_CANLF;tr|E2REK6|E2REK6_CANLF;tr|E2R8S4|E2R8S4_CANLF;tr|J9NWQ5|J9NWQ5_CANLF;tr|J9NXY2|J9NXY2_CANLF	tr|J9NWJ7|J9NWJ7_CANLF;tr|E2REK6|E2REK6_CANLF;tr|E2R8S4|E2R8S4_CANLF;tr|J9NWQ5|J9NWQ5_CANLF;tr|J9NXY2|J9NXY2_CANLF	Uncharacterized protein OS=Canis lupus familiaris OX=9615 PE=4 SV=1;Calmodulin 1 OS=Canis lupus familiaris OX=9615 GN=CALM1 PE=4 SV=1;Uncharacterized protein OS=Canis lupus familiaris OX=9615 GN=CALM2 PE=4 SV=2;Uncharacterized protein OS=Canis lupus famili	5	4	3	35.6	16.863	149	0	9.9952	By matching	By MS/MS	By matching	By MS/MS	By MS/MS	By MS/MS	By MS/MS	By MS/MS	83437000	7585200	15	448570	504240	219310	431810	711540	1785300	1629800	1854600	12857000	13025000	8404900	17762000	19790000	17674000	32920000	25099000	4.81903e+06	4.70778e+06	2.12441e+06	7.19982e+06	8.93936e+06	1.77186e+07	1.68979e+07	2.12494e+07
tr|J9NWU3|J9NWU3_CANLF	KRTAP16-1	tr|J9NWU3|J9NWU3_CANLF	tr|J9NWU3|J9NWU3_CANLF	Keratin associated protein 16-1 OS=Canis lupus familiaris OX=9615 GN=KRTAP16-1 PE=4 SV=1	1	3	3	5.6	53.584	515	0	6.2213			By MS/MS	By matching	By matching	By MS/MS	By MS/MS	By MS/MS	100940000	6308700	12	0	0	3622500	498450	537240	505740	777410	367280	0	0	38060000	17771000	15633000	13527000	20021000	18041000	0	0	5.10415e+07	1.20887e+07	9.81748e+06	7.30115e+06	1.17238e+07	6.12071e+06
tr|J9NX94|J9NX94_CANLF	KRTAP25-1	tr|J9NX94|J9NX94_CANLF	tr|J9NX94|J9NX94_CANLF	Uncharacterized protein OS=Canis lupus familiaris OX=9615 GN=LOC102153645 PE=4 SV=1	1	4	4	28.6	23.753	210	0	31.144	By MS/MS	By MS/MS	By MS/MS	By MS/MS	By MS/MS	By MS/MS	By MS/MS	By MS/MS	456610000	50735000	35	3085400	5019900	18715000	1339800	1909300	12455000	5171800	3038800	53854000	72294000	128460000	38356000	51512000	138210000	68128000	43745000	2.71194e+07	3.83465e+07	1.43771e+08	1.82784e+07	1.96257e+07	101141574	4.38717e+07	2.84859e+07
tr|J9NY67|J9NY67_CANLF	EIF4A1	tr|J9NY67|J9NY67_CANLF;tr|F1P895|F1P895_CANLF;tr|J9NU36|J9NU36_CANLF;tr|E2R3J1|E2R3J1_CANLF	tr|J9NY67|J9NY67_CANLF;tr|F1P895|F1P895_CANLF;tr|J9NU36|J9NU36_CANLF;tr|E2R3J1|E2R3J1_CANLF	Uncharacterized protein OS=Canis lupus familiaris OX=9615 PE=3 SV=1;Eukaryotic initiation factor 4A-I OS=Canis lupus familiaris OX=9615 GN=EIF4A1 PE=3 SV=2;Uncharacterized protein OS=Canis lupus familiaris OX=9615 PE=3 SV=1;Eukaryotic translation initiatio	4	4	4	11.1	46.153	406	0	10.742	By MS/MS	By MS/MS	By MS/MS	By MS/MS	By MS/MS	By MS/MS	By MS/MS	By MS/MS	206330000	8971000	20	1074400	1140300	1127900	322610	191720	3699000	678460	736640	20067000	20163000	18284000	27989000	19018000	25383000	18046000	18740000	2.41332e+07	2.22597e+07	2.28444e+07	1.12471e+07	5.03628e+06	7.35816e+07	1.47078e+07	1.76471e+07
tr|J9NY79|J9NY79_CANLF		tr|J9NY79|J9NY79_CANLF;tr|F1PYG8|F1PYG8_CANLF;tr|Q0QF34|Q0QF34_CANLF;tr|J9NRZ0|J9NRZ0_CANLF;tr|J9PAR1|J9PAR1_CANLF;tr|J9NYH5|J9NYH5_CANLF;tr|J9NTU1|J9NTU1_CANLF	tr|J9NY79|J9NY79_CANLF;tr|F1PYG8|F1PYG8_CANLF;tr|Q0QF34|Q0QF34_CANLF;tr|J9NRZ0|J9NRZ0_CANLF	Malate dehydrogenase OS=Canis lupus familiaris OX=9615 PE=3 SV=1;Malate dehydrogenase OS=Canis lupus familiaris OX=9615 GN=MDH2 PE=3 SV=1;Malate dehydrogenase (Fragment) OS=Canis lupus familiaris OX=9615 GN=MDH2 PE=2 SV=1;Malate dehydrogenase OS=Canis lupu	7	8	8	34	35.339	338	0	45.426	By MS/MS	By MS/MS	By MS/MS	By MS/MS	By MS/MS	By MS/MS	By MS/MS	By MS/MS	458090000	21814000	63	1290400	3369500	2887800	2042500	2326800	5585700	1941700	2369500	41481000	59628000	47679000	64544000	49639000	59245000	38986000	52641000	2.02726e+07	5.06614e+07	4.26564e+07	4.95573e+07	3.76597e+07	6.60546e+07	2.99536e+07	4.18299e+07
tr|J9NYC2|J9NYC2_CANLF	S100A10	tr|J9NYC2|J9NYC2_CANLF;tr|J9P5V4|J9P5V4_CANLF;tr|E2RGM0|E2RGM0_CANLF	tr|J9NYC2|J9NYC2_CANLF;tr|J9P5V4|J9P5V4_CANLF;tr|E2RGM0|E2RGM0_CANLF	Uncharacterized protein OS=Canis lupus familiaris OX=9615 PE=3 SV=1;Uncharacterized protein OS=Canis lupus familiaris OX=9615 PE=3 SV=1;S100 calcium binding protein A10 OS=Canis lupus familiaris OX=9615 GN=S100A10 PE=3 SV=2	3	2	2	35.1	11.217	97	0	4.404	By MS/MS		By MS/MS	By MS/MS	By MS/MS	By MS/MS	By MS/MS	By MS/MS	76614000	19153000	12	4395700	0	1372400	717490	1062200	4349800	2317400	4938500	30669000	0	13549000	7602800	12987000	15027000	22732000	26124000	1.71722e+07	0	4.83417e+06	4.3503e+06	4.85275e+06	1.56989e+07	8.73709e+06	2.05757e+07
tr|J9NYN2|J9NYN2_CANLF	CSRP1	tr|J9NYN2|J9NYN2_CANLF	tr|J9NYN2|J9NYN2_CANLF	Cysteine and glycine rich protein 1 OS=Canis lupus familiaris OX=9615 GN=CSRP1 PE=4 SV=1	1	2	2	20.2	20.632	193	0	5.4645	By MS/MS	By MS/MS	By matching	By MS/MS	By matching	By matching	By matching	By MS/MS	48340000	4028300	5	758660	942140	223810	255980	495780	362250	237280	752450	16912000	13443000	6477800	8666700	11740000	4858700	13976000	11541000	8.89122e+06	9.59575e+06	2.36508e+06	4.65618e+06	6.79492e+06	3.92221e+06	2.68377e+06	9.40479e+06
tr|J9NYY3|J9NYY3_CANLF	FLG2	tr|J9NYY3|J9NYY3_CANLF	tr|J9NYY3|J9NYY3_CANLF	Uncharacterized protein OS=Canis lupus familiaris OX=9615 GN=LOC102157231 PE=4 SV=1	1	3	2	1.1	286.91	2801	0	3.7926	By MS/MS	By matching	By matching		By matching	By MS/MS	By MS/MS	By matching	19220000	170090	7	74679	13153	10526	0	7772.2	26370	24007	13583	9939400	1513200	1588100	0	2073500	3759400	2943200	1566200	7.14645e+06	1.26144e+06	1.04745e+06	0	1.00308e+06	2.6887e+06	2.55698e+06	1.59868e+06
tr|J9NZW5|J9NZW5_CANLF	PERP	tr|J9NZW5|J9NZW5_CANLF	tr|J9NZW5|J9NZW5_CANLF	PERP, TP53 apoptosis effector OS=Canis lupus familiaris OX=9615 GN=PERP PE=4 SV=1	1	2	2	12.4	21.483	193	0	4.983	By MS/MS	By matching	By MS/MS		By MS/MS		By MS/MS	By MS/MS	36095000	7219100	7	1299800	942440	1119600	0	695290	0	1017500	2144500	10607000	7334900	12928000	0	9942900	0	11674000	15986000	6.34737e+06	3.99949e+06	4.92954e+06	0	3.97046e+06	0	4.79514e+06	1.11678e+07
tr|J9NZX6|J9NZX6_CANLF	RPS23	tr|J9NZX6|J9NZX6_CANLF	tr|J9NZX6|J9NZX6_CANLF	Ribosomal protein S23 OS=Canis lupus familiaris OX=9615 GN=RPS23 PE=3 SV=1	1	2	2	26.6	15.807	143	1	-2						By MS/MS			4207900	701320	2	0	0	0	0	0	701320	0	0	0	0	0	0	0	4190900	0	0	0	0	0	0	0	3.7967e+06	0	0	+
tr|J9P0R6|J9P0R6_CANLF	MPO	tr|J9P0R6|J9P0R6_CANLF;tr|F1PQ52|F1PQ52_CANLF	tr|J9P0R6|J9P0R6_CANLF;tr|F1PQ52|F1PQ52_CANLF	Myeloperoxidase OS=Canis lupus familiaris OX=9615 GN=MPO PE=4 SV=1;Myeloperoxidase OS=Canis lupus familiaris OX=9615 GN=MPO PE=4 SV=2	2	2	2	5.6	74.073	657	1	-2	By matching	By MS/MS	By MS/MS	By matching	By matching			By MS/MS	87845000	2042900	6	401800	889700	340140	70497	49367	0	0	291390	16011000	15819000	12148000	12500000	10844000	0	0	17633000	1.68741e+07	3.24708e+07	1.28803e+07	4.59495e+06	2.42449e+06	0	0	1.30508e+07	+
tr|J9P187|J9P187_CANLF	MYO9A	tr|J9P187|J9P187_CANLF;tr|E2RNI0|E2RNI0_CANLF	tr|J9P187|J9P187_CANLF;tr|E2RNI0|E2RNI0_CANLF	Myosin IXA OS=Canis lupus familiaris OX=9615 GN=MYO9A PE=3 SV=1;Myosin IXA OS=Canis lupus familiaris OX=9615 GN=MYO9A PE=3 SV=2	2	2	2	0.7	294.31	2560	1	-2			By MS/MS	By matching	By MS/MS			By matching	45605000	332880	2	0	0	0	40037	120300	0	0	172550	0	0	0	9321700	19253000	0	0	10932000	0	0	0	8.31422e+06	1.88233e+07	0	0	2.46216e+07	+
tr|J9P242|J9P242_CANLF	GRIK5	tr|J9P242|J9P242_CANLF;tr|E2RFB5|E2RFB5_CANLF	tr|J9P242|J9P242_CANLF;tr|E2RFB5|E2RFB5_CANLF	Uncharacterized protein OS=Canis lupus familiaris OX=9615 GN=GRIK5 PE=3 SV=1;Uncharacterized protein OS=Canis lupus familiaris OX=9615 GN=GRIK5 PE=3 SV=2	2	2	2	2.9	109.23	980	0	3.9593	By MS/MS	By MS/MS	By MS/MS	By MS/MS	By MS/MS	By MS/MS	By MS/MS	By MS/MS	1569300000	35666000	77	7466300	6571900	4069300	3403600	4385300	3384700	2578400	3806100	159410000	171870000	145490000	198240000	117670000	123860000	91113000	128810000	3.20844e+08	2.45427e+08	1.57672e+08	2.27003e+08	2.20374e+08	1.34375e+08	1.0693e+08	1.7443e+08
tr|J9P3T4|J9P3T4_CANLF	UOX	tr|J9P3T4|J9P3T4_CANLF;sp|Q5FZI9|URIC_CANLF;tr|F1PA91|F1PA91_CANLF	tr|J9P3T4|J9P3T4_CANLF;sp|Q5FZI9|URIC_CANLF;tr|F1PA91|F1PA91_CANLF	Uricase OS=Canis lupus familiaris OX=9615 GN=UOX PE=3 SV=1;Uricase OS=Canis lupus familiaris OX=9615 GN=UOX PE=1 SV=3;Uricase OS=Canis lupus familiaris OX=9615 GN=UOX PE=3 SV=2	3	2	2	10.2	35.111	304	0.0032051	3.2807		By MS/MS			By MS/MS				3636600	213920	2	0	0	0	0	213920	0	0	0	0	0	0	0	3383300	0	0	0	0	0	0	0	4.15343e+06	0	0	0
tr|J9P425|J9P425_CANLF	RPS19	tr|J9P425|J9P425_CANLF;tr|J9P542|J9P542_CANLF	tr|J9P425|J9P425_CANLF;tr|J9P542|J9P542_CANLF	Uncharacterized protein OS=Canis lupus familiaris OX=9615 GN=RPS19 PE=4 SV=1;Uncharacterized protein OS=Canis lupus familiaris OX=9615 PE=4 SV=1	2	2	2	13.1	17.059	153	0.0062893	3.0801						By MS/MS			1792000	179200	2	0	0	0	0	0	179200	0	0	0	0	0	0	0	1784700	0	0	0	0	0	0	0	1.61688e+06	0	0
tr|J9P4S8|J9P4S8_CANLF	LOC608680	tr|J9P4S8|J9P4S8_CANLF;tr|J9P3Q3|J9P3Q3_CANLF;tr|F1PYX5|F1PYX5_CANLF;tr|J9P6S1|J9P6S1_CANLF;tr|J9PA16|J9PA16_CANLF;tr|J9NX45|J9NX45_CANLF	tr|J9P4S8|J9P4S8_CANLF;tr|J9P3Q3|J9P3Q3_CANLF;tr|F1PYX5|F1PYX5_CANLF;tr|J9P6S1|J9P6S1_CANLF;tr|J9PA16|J9PA16_CANLF	Ubiquitin-conjugating enzyme E2 N OS=Canis lupus familiaris OX=9615 GN=LOC608680 PE=3 SV=1;Uncharacterized protein OS=Canis lupus familiaris OX=9615 PE=3 SV=1;Uncharacterized protein OS=Canis lupus familiaris OX=9615 PE=3 SV=2;Uncharacterized protein OS=Ca	6	3	3	30.3	17.142	152	0	9.0025	By matching	By MS/MS	By MS/MS		By matching	By MS/MS	By MS/MS	By MS/MS	46501000	4650100	4	370140	463100	336070	0	474940	1619300	412350	974250	8270900	9034900	9374800	0	11195000	13835000	9725900	13272000	3.61493e+06	3.93057e+06	2.9595e+06	0	5.42438e+06	1.46102e+07	3.88653e+06	1.01475e+07
tr|J9P4T2|J9P4T2_CANLF	ADAM9	tr|J9P4T2|J9P4T2_CANLF;tr|E2R508|E2R508_CANLF;tr|E1ACC5|E1ACC5_CANLF;tr|J9P001|J9P001_CANLF;tr|E7AIM4|E7AIM4_CANLF;tr|J9PAG8|J9PAG8_CANLF;tr|J9NZY6|J9NZY6_CANLF;tr|E7AIM5|E7AIM5_CANLF	tr|J9P4T2|J9P4T2_CANLF;tr|E2R508|E2R508_CANLF;tr|E1ACC5|E1ACC5_CANLF;tr|J9P001|J9P001_CANLF;tr|E7AIM4|E7AIM4_CANLF;tr|J9PAG8|J9PAG8_CANLF;tr|J9NZY6|J9NZY6_CANLF;tr|E7AIM5|E7AIM5_CANLF	ADAM metallopeptidase domain 9 OS=Canis lupus familiaris OX=9615 GN=ADAM9 PE=4 SV=1;ADAM metallopeptidase domain 9 OS=Canis lupus familiaris OX=9615 GN=ADAM9 PE=4 SV=2;A disintegrin and metallopeptidase domain 9 OS=Canis lupus familiaris OX=9615 GN=ADAM9 P	8	2	2	3.7	72.143	655	1	-2		By matching			By MS/MS	By matching	By matching	By MS/MS	109260000	3121800	2	0	434750	0	0	799310	904760	697830	285150	0	6521000	0	0	9318400	6402300	6003700	0	0	1.29146e+07	0	0	3.19519e+07	2.85716e+07	2.30204e+07	1.03952e+07	+
tr|J9P4Y2|J9P4Y2_CANLF	S100A2	tr|J9P4Y2|J9P4Y2_CANLF	tr|J9P4Y2|J9P4Y2_CANLF	Protein S100 OS=Canis lupus familiaris OX=9615 GN=S100A2 PE=3 SV=1	1	4	4	40.2	10.969	97	0	115.69	By MS/MS	By MS/MS	By MS/MS	By MS/MS	By MS/MS	By MS/MS	By MS/MS	By MS/MS	1064600000	266150000	69	20004000	16923000	23219000	20431000	14754000	52910000	50783000	67124000	133040000	95251000	143050000	187490000	157660000	201210000	427250000	402880000	7.81453e+07	5.41493e+07	7.7685e+07	1.15833e+08	6.42141e+07	1.81218e+08	180997715	264817114
tr|J9P520|J9P520_CANLF	STAG2	tr|J9P520|J9P520_CANLF;tr|E2RGR3|E2RGR3_CANLF	tr|J9P520|J9P520_CANLF;tr|E2RGR3|E2RGR3_CANLF	Stromal antigen 2 OS=Canis lupus familiaris OX=9615 GN=STAG2 PE=4 SV=1;Stromal antigen 2 OS=Canis lupus familiaris OX=9615 GN=STAG2 PE=4 SV=2	2	2	2	2	141.29	1231	0.00625	3.0086	By MS/MS	By MS/MS	By MS/MS	By MS/MS	By MS/MS	By MS/MS	By matching	By matching	588140000	9486100	17	2821800	2588900	419150	570050	210620	2394400	410740	70430	64723000	169980000	24190000	46630000	22772000	62805000	27802000	16681000	1.70863e+08	1.3624e+08	2.2885e+07	5.35723e+07	1.49145e+07	1.33945e+08	2.40023e+07	4.54814e+06
tr|J9P621|J9P621_CANLF	ATP5O	tr|J9P621|J9P621_CANLF;tr|E2RPE8|E2RPE8_CANLF;tr|J9NSX8|J9NSX8_CANLF	tr|J9P621|J9P621_CANLF;tr|E2RPE8|E2RPE8_CANLF	Mitochondrial ATP synthase subunit OSCP subunit OS=Canis lupus familiaris OX=9615 GN=ATP5O PE=2 SV=1;Uncharacterized protein OS=Canis lupus familiaris OX=9615 GN=ATP5PO PE=3 SV=2	3	5	5	32.4	23.479	213	0	10.243	By MS/MS	By MS/MS	By MS/MS	By MS/MS	By MS/MS	By MS/MS	By MS/MS	By MS/MS	116710000	10610000	20	728960	928690	1003700	578360	831680	3118200	1571500	1848900	14783000	18072000	14570000	15457000	23914000	35122000	21084000	33837000	7.83127e+06	8.67044e+06	9.72293e+06	9.64341e+06	9.24076e+06	2.76565e+07	1.52783e+07	2.11834e+07
tr|J9P6A9|J9P6A9_CANLF	DSC2	tr|J9P6A9|J9P6A9_CANLF;tr|F1PEF1|F1PEF1_CANLF;tr|O77704|O77704_CANLF	tr|J9P6A9|J9P6A9_CANLF;tr|F1PEF1|F1PEF1_CANLF;tr|O77704|O77704_CANLF	Desmocollin 2 OS=Canis lupus familiaris OX=9615 GN=DSC2 PE=4 SV=1;Desmocollin 2 OS=Canis lupus familiaris OX=9615 GN=DSC2 PE=4 SV=2;Desmocollin type 2 (Fragment) OS=Canis lupus familiaris OX=9615 GN=DSC2 PE=2 SV=1	3	17	17	28.1	94.609	848	0	49.527	By matching	By matching	By MS/MS	By MS/MS	By MS/MS	By MS/MS	By MS/MS	By MS/MS	458110000	10412000	72	20191	25426	304810	189530	606710	3560200	3122200	2582600	1105000	3240100	14496000	12159000	32493000	121080000	178030000	89070000	867645	949585	1.18104e+07	1.26409e+07	2.15787e+07	6.68986e+07	5.58213e+07	6.678e+07
tr|J9P6H1|J9P6H1_CANLF	DNAH5	tr|J9P6H1|J9P6H1_CANLF;tr|F1P6C6|F1P6C6_CANLF;tr|F1P6D8|F1P6D8_CANLF	tr|J9P6H1|J9P6H1_CANLF;tr|F1P6C6|F1P6C6_CANLF;tr|F1P6D8|F1P6D8_CANLF	Dynein axonemal heavy chain 5 OS=Canis lupus familiaris OX=9615 GN=DNAH5 PE=4 SV=1;Dynein axonemal heavy chain 5 OS=Canis lupus familiaris OX=9615 GN=DNAH5 PE=4 SV=2;Dynein axonemal heavy chain 5 OS=Canis lupus familiaris OX=9615 GN=DNAH5 PE=4 SV=2	3	2	2	0.9	388.6	3391	1	-2	By MS/MS		By MS/MS	By MS/MS		By MS/MS			516670000	2823300	5	2192600	0	43581	394700	0	192460	0	0	161060000	0	0	110240000	0	18362000	0	0	3.91867e+08	0	7.02321e+06	1.09485e+08	0	3.17774e+07	0	0	+
tr|J9P6S8|J9P6S8_CANLF	LOC488303	tr|J9P6S8|J9P6S8_CANLF;tr|H9GWB1|H9GWB1_CANLF;tr|J9NS47|J9NS47_CANLF;tr|E2RNW2|E2RNW2_CANLF;tr|L7N0M5|L7N0M5_CANLF;tr|L7N0M4|L7N0M4_CANLF;tr|J9NX76|J9NX76_CANLF;tr|E2RNW3|E2RNW3_CANLF;tr|J9P2Y4|J9P2Y4_CANLF;tr|L7N0M7|L7N0M7_CANLF;tr|J9NTD9|J9NTD9_CANLF;tr|L7N0C3|L7N0C3_CANLF;tr|E2RH15|E2RH15_CANLF	tr|J9P6S8|J9P6S8_CANLF;tr|H9GWB1|H9GWB1_CANLF;tr|J9NS47|J9NS47_CANLF;tr|E2RNW2|E2RNW2_CANLF;tr|L7N0M5|L7N0M5_CANLF;tr|L7N0M4|L7N0M4_CANLF;tr|J9NX76|J9NX76_CANLF;tr|E2RNW3|E2RNW3_CANLF;tr|J9P2Y4|J9P2Y4_CANLF;tr|L7N0M7|L7N0M7_CANLF;tr|J9NTD9|J9NTD9_CANLF;tr|L7N0C3|L7N0C3_CANLF	Histone H2B OS=Canis lupus familiaris OX=9615 GN=LOC488303 PE=3 SV=1;Histone H2B OS=Canis lupus familiaris OX=9615 GN=LOC608682 PE=3 SV=1;Histone H2B OS=Canis lupus familiaris OX=9615 PE=3 SV=1;Histone H2B OS=Canis lupus familiaris OX=9615 PE=3 SV=1;Histon	13	10	10	61.1	13.89	126	0	46.74	By MS/MS	By MS/MS	By MS/MS	By MS/MS	By MS/MS	By MS/MS	By MS/MS	By MS/MS	7190700000	1027200000	353	137410000	176360000	190700000	74211000	91644000	96650000	114200000	146070000	1206200000	1411200000	1494000000	1047000000	1044600000	566830000	1274000000	1407700000	7.4397e+08	849752021	9.40634e+08	6.45091e+08	5.74162e+08	5.10653e+08	6.07006e+08	8.33077e+08
tr|J9P798|J9P798_CANLF	RPS15A	tr|J9P798|J9P798_CANLF;tr|J9P7C2|J9P7C2_CANLF;tr|J9NSL1|J9NSL1_CANLF;tr|E2R443|E2R443_CANLF;tr|E2RPP2|E2RPP2_CANLF	tr|J9P798|J9P798_CANLF	40S ribosomal protein S15a OS=Canis lupus familiaris OX=9615 GN=RPS15A PE=3 SV=1	5	3	3	33.8	14.839	130	0	7.6376	By matching	By matching	By matching	By MS/MS	By matching	By MS/MS	By matching	By matching	52738000	6592300	4	833060	692700	646860	453980	225770	2726200	219540	794140	9159500	8528900	7408000	11688000	8307200	18251000	8569000	8934900	6.50871e+06	4.70345e+06	4.55712e+06	5.50517e+06	2.06289e+06	1.96786e+07	1.65537e+06	6.61723e+06
tr|J9P7Y9|J9P7Y9_CANLF	PCBP1	tr|J9P7Y9|J9P7Y9_CANLF;tr|E2RCF9|E2RCF9_CANLF;tr|E2RCH9|E2RCH9_CANLF;tr|E2QUE1|E2QUE1_CANLF	tr|J9P7Y9|J9P7Y9_CANLF;tr|E2RCF9|E2RCF9_CANLF;tr|E2RCH9|E2RCH9_CANLF;tr|E2QUE1|E2QUE1_CANLF	Poly(rC) binding protein 1 OS=Canis lupus familiaris OX=9615 GN=PCBP1 PE=4 SV=1;Uncharacterized protein OS=Canis lupus familiaris OX=9615 GN=PCBP2 PE=4 SV=2;Poly(rC) binding protein 3 OS=Canis lupus familiaris OX=9615 GN=PCBP3 PE=4 SV=2;Poly(rC) binding pr	4	2	2	6.7	37.467	356	0	3.8651				By MS/MS	By MS/MS				7906400	465080	3	0	0	0	164330	300750	0	0	0	0	0	0	7769800	9811900	0	0	0	0	0	0	4.23464e+06	5.83931e+06	0	0	0
tr|J9P8E0|J9P8E0_CANLF	KRTAP13-1	tr|J9P8E0|J9P8E0_CANLF	tr|J9P8E0|J9P8E0_CANLF	Uncharacterized protein OS=Canis lupus familiaris OX=9615 GN=LOC100686358 PE=4 SV=1	1	7	7	62.4	18.153	165	0	56.598	By MS/MS	By MS/MS	By MS/MS	By MS/MS	By MS/MS	By MS/MS	By MS/MS	By MS/MS	1926600000	240820000	201	32504000	32822000	36214000	10544000	26447000	57216000	33743000	11334000	136060000	343500000	333100000	186500000	518080000	438270000	486890000	145620000	2.46394e+08	2.04153e+08	2.43334e+08	1.1943e+08	2.24807e+08	3.70578e+08	2.31671e+08	8.48005e+07
tr|J9P8U3|J9P8U3_CANLF	KRT77	tr|J9P8U3|J9P8U3_CANLF	tr|J9P8U3|J9P8U3_CANLF	Uncharacterized protein OS=Canis lupus familiaris OX=9615 PE=3 SV=1	1	5	3	25.7	27.497	265	0	28.225	By MS/MS	By matching	By MS/MS	By matching	By matching	By MS/MS	By MS/MS	By MS/MS	239100000	18392000	9	3692700	0	1286300	0	0	3809400	6394600	3209100	22087000	0	13232000	0	0	12086000	17889000	19628000	4.68836e+07	0	1.47257e+07	0	0	4.46835e+07	7.83527e+07	4.34537e+07
tr|J9P950|J9P950_CANLF	OBP	tr|J9P950|J9P950_CANLF;tr|D7PBH4|D7PBH4_CANLF	tr|J9P950|J9P950_CANLF;tr|D7PBH4|D7PBH4_CANLF	Allergen Can f 4 precursor OS=Canis lupus familiaris OX=9615 GN=OBP PE=1 SV=1;Allergen Can f 4 OS=Canis lupus familiaris OX=9615 PE=2 SV=1	2	3	3	17.2	19.299	174	0	5.8326	By MS/MS		By MS/MS			By matching			19989000	1817200	4	1168000	0	241760	0	0	407400	0	0	13463000	0	10489000	0	0	7622900	0	0	1.25483e+07	0	2.34183e+06	0	0	4.04347e+06	0	0
tr|J9P969|J9P969_CANLF	AHNAK	tr|J9P969|J9P969_CANLF	tr|J9P969|J9P969_CANLF	AHNAK nucleoprotein OS=Canis lupus familiaris OX=9615 GN=AHNAK PE=4 SV=1	1	12	12	14.8	533.97	4966	0	27.457	By matching				By MS/MS	By MS/MS	By MS/MS	By MS/MS	191170000	608810	21	24139	0	0	0	95376	261400	183120	44777	9027700	0	0	0	43356000	55518000	45359000	17530000	7.40262e+06	0	0	0	3.42043e+07	4.77262e+07	4.83631e+07	1.46447e+07
tr|J9P9Z7|J9P9Z7_CANLF	RPS20	tr|J9P9Z7|J9P9Z7_CANLF	tr|J9P9Z7|J9P9Z7_CANLF	Uncharacterized protein OS=Canis lupus familiaris OX=9615 GN=RPS20 PE=3 SV=1	1	2	2	19.3	13.373	119	0	4.3902	By MS/MS	By MS/MS	By MS/MS	By matching	By MS/MS	By MS/MS	By MS/MS	By MS/MS	67390000	13478000	8	1663200	1989000	1148900	502430	1089100	4148200	1009800	1927300	13789000	15989000	11630000	9315300	14923000	20256000	10678000	14150000	8.12192e+06	8.44068e+06	5.05872e+06	3.8078e+06	6.2194e+06	1.87139e+07	4.75885e+06	1.00369e+07
tr|J9PA15|J9PA15_CANLF	SRCAP	tr|J9PA15|J9PA15_CANLF;tr|F6XHF3|F6XHF3_CANLF	tr|J9PA15|J9PA15_CANLF;tr|F6XHF3|F6XHF3_CANLF	Uncharacterized protein OS=Canis lupus familiaris OX=9615 GN=SRCAP PE=4 SV=1;Uncharacterized protein OS=Canis lupus familiaris OX=9615 GN=SRCAP PE=4 SV=1	2	2	2	1.8	165.12	1555	1	-2		By MS/MS			By matching	By MS/MS	By MS/MS		78460000	1480400	4	0	164820	0	0	397620	741040	176900	0	0	0	0	0	12952000	8259000	9850500	0	0	7.4142e+06	0	0	2.40685e+07	3.54373e+07	8.83709e+06	0	+
tr|J9PAI3|J9PAI3_CANLF	TCHH	tr|J9PAI3|J9PAI3_CANLF	tr|J9PAI3|J9PAI3_CANLF	Uncharacterized protein OS=Canis lupus familiaris OX=9615 PE=4 SV=1	1	4	4	4.1	174.06	1378	0	12.142	By matching	By MS/MS	By matching	By matching	By matching	By MS/MS	By MS/MS	By MS/MS	99227000	1710800	9	31484	217200	93930	43315	115020	501570	382450	325830	5704900	16167000	8209900	10287000	7369200	21088000	45831000	25403000	1.78344e+06	1.06924e+07	4.79753e+06	3.8081e+06	7.61907e+06	2.39903e+07	1.92047e+07	1.74484e+07
tr|J9PAN4|J9PAN4_CANLF	LYPLA2	tr|J9PAN4|J9PAN4_CANLF	tr|J9PAN4|J9PAN4_CANLF	Lysophospholipase II OS=Canis lupus familiaris OX=9615 GN=LYPLA2 PE=4 SV=1	1	5	5	41.1	24.737	231	0	22.921	By MS/MS	By MS/MS	By MS/MS	By MS/MS	By MS/MS	By MS/MS	By MS/MS	By MS/MS	153990000	12833000	31	820450	2031700	824770	936990	660300	5186600	1184700	1187000	15898000	39081000	27831000	30892000	25707000	45648000	29399000	18862000	9.61539e+06	2.06929e+07	8.71576e+06	1.70432e+07	9.04969e+06	4.81061e+07	1.33996e+07	1.48368e+07
tr|J9PAN9|J9PAN9_CANLF	VDAC3	tr|J9PAN9|J9PAN9_CANLF;tr|J9NSF3|J9NSF3_CANLF;tr|E2RLQ2|E2RLQ2_CANLF	tr|J9PAN9|J9PAN9_CANLF;tr|J9NSF3|J9NSF3_CANLF;tr|E2RLQ2|E2RLQ2_CANLF	Voltage dependent anion channel 3 OS=Canis lupus familiaris OX=9615 GN=VDAC3 PE=4 SV=1;Voltage dependent anion channel 3 OS=Canis lupus familiaris OX=9615 GN=VDAC3 PE=4 SV=1;Voltage dependent anion channel 3 OS=Canis lupus familiaris OX=9615 GN=VDAC3 PE=4	3	2	2	12	30.637	283	0	3.5207		By MS/MS						By MS/MS	3435800	245420	2	0	0	0	0	0	0	0	245420	0	0	0	0	0	0	0	5122700	0	0	0	0	0	0	0	3.57864e+06
tr|J9PAQ8|J9PAQ8_CANLF	GCHFR	tr|J9PAQ8|J9PAQ8_CANLF	tr|J9PAQ8|J9PAQ8_CANLF	GTP cyclohydrolase I feedback regulator OS=Canis lupus familiaris OX=9615 GN=GCHFR PE=4 SV=1	1	3	3	64.3	9.6491	84	0	9.1242	By MS/MS	By MS/MS	By MS/MS	By MS/MS	By MS/MS	By MS/MS	By MS/MS	By MS/MS	49704000	12426000	12	1014200	770940	727410	1545400	365510	4908700	1841200	1252700	10144000	10722000	6790400	8291800	9340200	16162000	10787000	9334600	3.96203e+06	2.61738e+06	2.56225e+06	9.36997e+06	1.66978e+06	1.77159e+07	6.94166e+06	5.21923e+06
tr|J9PB22|J9PB22_CANLF	LOC611519	tr|J9PB22|J9PB22_CANLF	tr|J9PB22|J9PB22_CANLF	Histone H3 OS=Canis lupus familiaris OX=9615 GN=LOC611519 PE=3 SV=1	1	7	7	44.9	15.404	136	0	53.519	By MS/MS	By MS/MS	By MS/MS	By MS/MS	By MS/MS	By MS/MS	By MS/MS	By MS/MS	4111000000	1027800000	211	125210000	141990000	180280000	103060000	133090000	111980000	96433000	135730000	761060000	808220000	910440000	860440000	799360000	419050000	632790000	848990000	4.14082e+08	393713579	5.35169e+08	5.38088e+08	4.78185e+08	2.69488e+08	3.10829e+08	4.67577e+08
tr|J9PBC5|J9PBC5_CANLF	RPS3A	tr|J9PBC5|J9PBC5_CANLF;tr|J9P8N5|J9P8N5_CANLF;tr|J9P7M8|J9P7M8_CANLF;tr|J9P6S0|J9P6S0_CANLF;tr|J9P1R9|J9P1R9_CANLF;tr|F2Z4Q5|F2Z4Q5_CANLF;tr|Q9XST7|Q9XST7_CANLF;tr|E2REY9|E2REY9_CANLF;tr|J9P853|J9P853_CANLF;tr|J9P7H6|J9P7H6_CANLF	tr|J9PBC5|J9PBC5_CANLF;tr|J9P8N5|J9P8N5_CANLF;tr|J9P7M8|J9P7M8_CANLF;tr|J9P6S0|J9P6S0_CANLF;tr|J9P1R9|J9P1R9_CANLF;tr|F2Z4Q5|F2Z4Q5_CANLF;tr|Q9XST7|Q9XST7_CANLF;tr|E2REY9|E2REY9_CANLF;tr|J9P853|J9P853_CANLF;tr|J9P7H6|J9P7H6_CANLF	40S ribosomal protein S3a OS=Canis lupus familiaris OX=9615 GN=RPS3A PE=3 SV=1;40S ribosomal protein S3a OS=Canis lupus familiaris OX=9615 GN=RPS3A PE=3 SV=1;40S ribosomal protein S3a OS=Canis lupus familiaris OX=9615 GN=RPS3A PE=3 SV=1;40S ribosomal prote	10	2	2	8	29.806	264	0.0063898	3.2317					By MS/MS	By MS/MS			12288000	768020	2	0	0	0	0	305330	462690	0	0	0	0	0	0	7334300	8752500	0	0	0	0	0	0	5.57959e+06	6.67966e+06	0	0
tr|J9PBC9|J9PBC9_CANLF	ATP5J2	tr|J9PBC9|J9PBC9_CANLF;tr|F1PI65|F1PI65_CANLF;tr|J9P2N3|J9P2N3_CANLF;tr|F1PVQ7|F1PVQ7_CANLF	tr|J9PBC9|J9PBC9_CANLF;tr|F1PI65|F1PI65_CANLF;tr|J9P2N3|J9P2N3_CANLF;tr|F1PVQ7|F1PVQ7_CANLF	Uncharacterized protein OS=Canis lupus familiaris OX=9615 GN=LOC102151856 PE=4 SV=1;Uncharacterized protein OS=Canis lupus familiaris OX=9615 PE=4 SV=2;Uncharacterized protein OS=Canis lupus familiaris OX=9615 PE=4 SV=1;Uncharacterized protein OS=Canis lup	4	2	2	22.7	10.28	88	0	3.7636	By MS/MS	By MS/MS	By MS/MS	By MS/MS	By matching	By MS/MS	By MS/MS	By MS/MS	44915000	11229000	8	992500	2035600	628590	433090	870260	3852700	1085000	1331000	8468400	10199000	7589100	5612100	7316000	14502000	8394700	10374000	3.87725e+06	6.91089e+06	2.21423e+06	2.62579e+06	3.97571e+06	1.39047e+07	4.09078e+06	5.54524e+06
tr|J9PBL1|J9PBL1_CANLF	HK1	tr|J9PBL1|J9PBL1_CANLF;tr|F1PPF7|F1PPF7_CANLF	tr|J9PBL1|J9PBL1_CANLF;tr|F1PPF7|F1PPF7_CANLF	Hexokinase 1 OS=Canis lupus familiaris OX=9615 GN=HK1 PE=3 SV=1;Hexokinase 1 OS=Canis lupus familiaris OX=9615 GN=HK1 PE=3 SV=2	2	2	2	3.8	102.5	917	0.0063694	3.2219	By MS/MS	By matching	By matching	By matching	By matching	By MS/MS	By MS/MS	By matching	15923000	324960	5	93631	19554	16199	13246	14118	92852	59080	16281	4677000	1195700	1127800	1041500	1234000	4707800	2672200	1280400	4.48075e+06	813250	698975	983804	790106	4.10513e+06	2.72854e+06	830927
tr|L7N050|L7N050_CANLF	HSPA1L	tr|L7N050|L7N050_CANLF;tr|G1K267|G1K267_CANLF;sp|Q7YQC6|HSP71_CANLF;tr|G1K268|G1K268_CANLF	tr|L7N050|L7N050_CANLF;tr|G1K267|G1K267_CANLF;sp|Q7YQC6|HSP71_CANLF;tr|G1K268|G1K268_CANLF	Heat shock protein family A (Hsp70) member 1 like OS=Canis lupus familiaris OX=9615 GN=HSPA1L PE=3 SV=1;Uncharacterized protein OS=Canis lupus familiaris OX=9615 PE=3 SV=2;Heat shock 70 kDa protein 1 OS=Canis lupus familiaris OX=9615 GN=HSPA1 PE=2 SV=1;Unc	4	6	2	11.5	70.519	641	0	3.6656	By matching	By matching		By matching	By matching	By MS/MS	By matching	By matching	17109000	488820	2	0	0	0	0	27341	410260	51216	0	0	0	0	0	3015000	6831600	3958000	0	0	0	0	0	1.09294e+06	1.2956e+07	1.68958e+06	0
tr|L7N0G8|L7N0G8_CANLF	KRT36	tr|L7N0G8|L7N0G8_CANLF;eq|O76013.1|KRT36_CANIS	tr|L7N0G8|L7N0G8_CANLF;eq|O76013.1|KRT36_CANIS	Keratin 36 OS=Canis lupus familiaris OX=9615 GN=KRT36 PE=3 SV=1;KRT36 Canis lupus familiaris keratin 36 (KRT36) (Vetsuisse), Length=467, O76013.1 Human= Keratin, type I cuticular Ha6 Blast Score=826 E=0, Length=467	2	21	4	32.4	51.622	463	0	31.694	By MS/MS	By MS/MS	By MS/MS	By MS/MS	By MS/MS	By MS/MS	By MS/MS	By MS/MS	915470000	33906000	56	1748700	5319300	9759100	5229600	600080	1561200	1751300	7937100	81649000	76694000	98646000	131510000	84569000	58608000	47118000	72082000	4.61109e+07	1.219e+08	2.3204e+08	2.14025e+08	1.85048e+07	3.80347e+07	4.45692e+07	2.23211e+08
tr|L7N0G9|L7N0G9_CANLF	KRT32	tr|L7N0G9|L7N0G9_CANLF;eq|Q14532.3|KRT32_CANIS	tr|L7N0G9|L7N0G9_CANLF;eq|Q14532.3|KRT32_CANIS	Keratin 32 OS=Canis lupus familiaris OX=9615 GN=KRT32 PE=3 SV=1;KRT32 Canis lupus familiaris keratin 32 (KRT32) (Vetsuisse), Length=448, Q14532.3 Human= Keratin, type I cuticular Ha2 Blast Score=746 E=0, Length=448	2	34	20	59.4	50.733	448	0	201.53	By MS/MS	By MS/MS	By MS/MS	By MS/MS	By MS/MS	By MS/MS	By MS/MS	By MS/MS	18114000000	646930000	591	51009000	137570000	129580000	21527000	60795000	115600000	81334000	49510000	915180000	1600100000	2122700000	1222500000	1157200000	1032200000	1033800000	868380000	8.97525e+08	2060494460	1984072730	4.34783e+08	9.10972e+08	1810642394	1103349915	9.98695e+08
tr|L7N0H0|L7N0H0_CANLF	KRT34	tr|L7N0H0|L7N0H0_CANLF	tr|L7N0H0|L7N0H0_CANLF	Uncharacterized protein OS=Canis lupus familiaris OX=9615 GN=KRT34 PE=3 SV=1	1	78	12	95.8	46.509	409	0	323.31	By MS/MS	By MS/MS	By MS/MS	By MS/MS	By MS/MS	By MS/MS	By MS/MS	By MS/MS	426000000000	15794000000	1324	1763400000	2608600000	2007300000	786810000	1852400000	2760300000	2483700000	1531000000	34999000000	34522000000	37478000000	26937000000	30367000000	23886000000	29813000000	29874000000	43661017587	54915026864	42649233781	29977167560	51307243965	60201878427	59375044902	34466162750
tr|L7N0I3|L7N0I3_CANLF		tr|L7N0I3|L7N0I3_CANLF;tr|J9NTE7|J9NTE7_CANLF;tr|E2RLG6|E2RLG6_CANLF;tr|J9NRJ3|J9NRJ3_CANLF;tr|E2QSD1|E2QSD1_CANLF;tr|L7N0H8|L7N0H8_CANLF;tr|L7N0B1|L7N0B1_CANLF;tr|J9PAP2|J9PAP2_CANLF;tr|J9P0U8|J9P0U8_CANLF;tr|H9GWG6|H9GWG6_CANLF;tr|F1PH35|F1PH35_CANLF;tr|E2R5M3|E2R5M3_CANLF;tr|E2QWF8|E2QWF8_CANLF;tr|L7N065|L7N065_CANLF	tr|L7N0I3|L7N0I3_CANLF;tr|J9NTE7|J9NTE7_CANLF;tr|E2RLG6|E2RLG6_CANLF;tr|J9NRJ3|J9NRJ3_CANLF;tr|E2QSD1|E2QSD1_CANLF;tr|L7N0H8|L7N0H8_CANLF;tr|L7N0B1|L7N0B1_CANLF;tr|J9PAP2|J9PAP2_CANLF;tr|J9P0U8|J9P0U8_CANLF;tr|H9GWG6|H9GWG6_CANLF;tr|F1PH35|F1PH35_CANLF;tr|E2R5M3|E2R5M3_CANLF;tr|E2QWF8|E2QWF8_CANLF;tr|L7N065|L7N065_CANLF	40S ribosomal protein S24 OS=Canis lupus familiaris OX=9615 PE=3 SV=1;40S ribosomal protein S24 OS=Canis lupus familiaris OX=9615 PE=3 SV=1;Uncharacterized protein OS=Canis lupus familiaris OX=9615 GN=LOC100685453 PE=4 SV=2;40S ribosomal protein S24 OS=Can	14	2	2	15.9	15.314	132	1	-2		By matching	By MS/MS		By matching	By MS/MS		By matching	6308500	901210	2	0	113650	126600	0	76221	384460	0	200290	0	1520200	2162000	0	1687600	2236600	0	1975100	0	675200	780379	0	609366	2.42821e+06	0	1.46029e+06	+
tr|L7N0I7|L7N0I7_CANLF	TUBB4B	tr|L7N0I7|L7N0I7_CANLF;tr|J9NWN0|J9NWN0_CANLF	tr|L7N0I7|L7N0I7_CANLF	Tubulin beta chain OS=Canis lupus familiaris OX=9615 GN=TUBB4B PE=3 SV=1	2	16	3	42.2	49.83	445	0	6.2072	By matching	By matching	By matching	By matching	By MS/MS	By MS/MS	By matching	By matching	28931000	1446500	4	0	0	0	94490	173400	1178600	0	0	0	0	0	7915100	0	6376400	0	0	0	0	0	2.86453e+06	3.96098e+06	2.12694e+07	0	0
tr|L7N0L3|L7N0L3_CANLF		tr|L7N0L3|L7N0L3_CANLF;tr|J9NRV0|J9NRV0_CANLF;tr|F2Z4N2|F2Z4N2_CANLF;tr|Q6B829|Q6B829_CANLF	tr|L7N0L3|L7N0L3_CANLF;tr|J9NRV0|J9NRV0_CANLF;tr|F2Z4N2|F2Z4N2_CANLF	Histone H4 OS=Canis lupus familiaris OX=9615 PE=3 SV=1;Histone H4 OS=Canis lupus familiaris OX=9615 PE=3 SV=1;Histone H4 OS=Canis lupus familiaris OX=9615 GN=LOC100856216 PE=3 SV=1	4	14	14	72.9	10.709	96	0	62.692	By MS/MS	By MS/MS	By MS/MS	By MS/MS	By MS/MS	By MS/MS	By MS/MS	By MS/MS	11225000000	1870900000	376	241930000	285530000	293650000	168710000	224420000	167510000	199760000	289400000	2172100000	2561900000	2762000000	2172000000	2040700000	1031500000	1913600000	2439400000	9.0103e+08	8.82469e+08	9.43474e+08	9.76719e+08	1024121857	5.53761e+08	7.25106e+08	1080369091
tr|M1VEJ1|M1VEJ1_CANLF	NCSTN	tr|M1VEJ1|M1VEJ1_CANLF;tr|M1VKT6|M1VKT6_CANLF;tr|M1VRR0|M1VRR0_CANLF;tr|F1PU73|F1PU73_CANLF;tr|M1VPL1|M1VPL1_CANLF	tr|M1VEJ1|M1VEJ1_CANLF;tr|M1VKT6|M1VKT6_CANLF;tr|M1VRR0|M1VRR0_CANLF;tr|F1PU73|F1PU73_CANLF;tr|M1VPL1|M1VPL1_CANLF	Nicastrin OS=Canis lupus familiaris OX=9615 GN=NCSTN PE=2 SV=1;Nicastrin OS=Canis lupus familiaris OX=9615 GN=NCSTN PE=2 SV=1;Nicastrin OS=Canis lupus familiaris OX=9615 GN=NCSTN PE=2 SV=1;Nicastrin OS=Canis lupus familiaris OX=9615 GN=NCSTN PE=4 SV=2;Nica	5	2	2	9	62.995	567	0	5.3308	By matching					By MS/MS			5653900	217460	2	67120	0	0	0	0	150340	0	0	3166300	0	0	0	0	3640700	0	0	1.70433e+06	0	0	0	0	3.52683e+06	0	0
tr|Q6LEP2|Q6LEP2_CANLF	Rps4	tr|Q6LEP2|Q6LEP2_CANLF;tr|F2Z4Q1|F2Z4Q1_CANLF;tr|J9P5V0|J9P5V0_CANLF;tr|J9NUE9|J9NUE9_CANLF;tr|J9NVP3|J9NVP3_CANLF;tr|J9NZZ7|J9NZZ7_CANLF;tr|J9PAY7|J9PAY7_CANLF	tr|Q6LEP2|Q6LEP2_CANLF;tr|F2Z4Q1|F2Z4Q1_CANLF;tr|J9P5V0|J9P5V0_CANLF;tr|J9NUE9|J9NUE9_CANLF;tr|J9NVP3|J9NVP3_CANLF	Ribosomal protein S4 (Fragment) OS=Canis lupus familiaris OX=9615 GN=Rps4 PE=2 SV=1;40S ribosomal protein S4 OS=Canis lupus familiaris OX=9615 GN=RPS4X PE=3 SV=1;40S ribosomal protein S4 OS=Canis lupus familiaris OX=9615 PE=3 SV=1;Uncharacterized protein O	7	4	4	20.6	21.936	194	0	7.9449	By MS/MS	By MS/MS	By MS/MS	By MS/MS	By MS/MS	By MS/MS	By MS/MS	By MS/MS	49621000	4135100	21	409650	650330	650260	158650	48266	1366400	317680	533810	8503500	9890400	8869600	4605900	4420200	10699000	5170400	8080600	4.80092e+06	6.62367e+06	6.87157e+06	2.88573e+06	661503	1.47948e+07	3.59312e+06	6.67212e+06
tr|Q7YRK8|Q7YRK8_CANLF		tr|Q7YRK8|Q7YRK8_CANLF;tr|F1PIP7|F1PIP7_CANLF;tr|O97566|O97566_CANLF	tr|Q7YRK8|Q7YRK8_CANLF;tr|F1PIP7|F1PIP7_CANLF;tr|O97566|O97566_CANLF	Type VII collagen OS=Canis lupus familiaris OX=9615 PE=2 SV=1;Collagen type VII alpha 1 chain OS=Canis lupus familiaris OX=9615 GN=COL7A1 PE=4 SV=1;Alpha-1 type VII collagen non-collagenous domain (Fragment) OS=Canis lupus familiaris OX=9615 GN=COL7A1 PE=2	3	3	3	2	293.98	2936	0	8.0239	By matching	By matching		By MS/MS	By matching	By MS/MS	By MS/MS		182290000	1161100	5	110730	111650	0	165430	114580	457120	201600	0	21288000	12643000	0	36723000	10093000	20728000	38493000	0	1.69789e+07	1.48778e+07	0	3.93694e+07	2.05467e+07	6.47534e+07	2.9832e+07	0
tr|Q9MZD3|Q9MZD3_CANLF		tr|Q9MZD3|Q9MZD3_CANLF;tr|F1PK62|F1PK62_CANLF;tr|J9NRN6|J9NRN6_CANLF;tr|E2RKD3|E2RKD3_CANLF;tr|J9NXS3|J9NXS3_CANLF;tr|J9NS80|J9NS80_CANLF;tr|E2RC64|E2RC64_CANLF;tr|E2QVB5|E2QVB5_CANLF;tr|J9P7U8|J9P7U8_CANLF	tr|Q9MZD3|Q9MZD3_CANLF;tr|F1PK62|F1PK62_CANLF	Peptidyl-prolyl cis-trans isomerase (Fragment) OS=Canis lupus familiaris OX=9615 PE=2 SV=1;Peptidyl-prolyl cis-trans isomerase OS=Canis lupus familiaris OX=9615 PE=3 SV=1	9	11	11	71.2	16.933	156	0	78.551	By MS/MS	By MS/MS	By MS/MS	By MS/MS	By MS/MS	By MS/MS	By MS/MS	By MS/MS	2823900000	282390000	196	28369000	40502000	32481000	21394000	21899000	71436000	30511000	35800000	428550000	522990000	427990000	437500000	556360000	618650000	687360000	473090000	156231833	2.08598e+08	1.75954e+08	1.79735e+08	1.56124e+08	4.26622e+08	1.80088e+08	2.57034e+08
tr|Q9XSU5|Q9XSU5_CANLF	rpS18	tr|Q9XSU5|Q9XSU5_CANLF;sp|Q5TJE9|RS18_CANLF	tr|Q9XSU5|Q9XSU5_CANLF;sp|Q5TJE9|RS18_CANLF	Ribosomal protein (Fragment) OS=Canis lupus familiaris OX=9615 GN=rpS18 PE=2 SV=1;40S ribosomal protein S18 OS=Canis lupus familiaris OX=9615 GN=RPS18 PE=1 SV=3	2	2	2	17.5	11.423	97	0	5.9935	By MS/MS	By MS/MS			By MS/MS	By MS/MS	By MS/MS	By MS/MS	40078000	10019000	8	1766700	1386100	0	0	1388700	3599600	590500	1287800	8888300	10544000	0	0	12243000	9886500	8589400	9382700	6.9018e+06	4.70583e+06	0	0	6.34435e+06	1.29913e+07	2.22626e+06	5.36525e+06
