# Supplementary material for: Bald thigh syndrome in sighthounds—Revisiting the cause of a well-known disease
Source: PLoS One. 2019 Feb 22;14(2):e0212645. doi: 10.1371/journal.pone.0212645 (PMC6386255; doi:10.1371/journal.pone.0212645)
Supplement: S8 Table — Missing protein intensities were replaced sample wise by imputing a random number from the low end of the log2-transformed LFQ distribution; test differences were calculated on the median LFQ intensities (log2 transformed) and p values (-log) were corrected for multiple testing by a permutation based approach to estimate a 5% false discovery rate (q values); significant test results are marked by “+” in the “significant C vs BTS” column, if a protein in the control group is significantly higher expressed than in BTS and gene names of significantly differentially expressed proteins are highlighted in bold characters. (XLSX) [file pone.0212645.s009.xlsx]

## Sheet: S8 Table
Only identified by site	Potential contaminant	Leading razor protein	Description	Gene Name	Majority protein IDs	BTS (median LFQ)	C (median LFQ)	Significant C vs BTS	p-value C_BTS (-Log)	q-value C_BTS	log2 fc C_BTS	Number of proteins	Peptides	Razor + unique peptides	Sequence coverage [%]	Mol. weight [kDa]	Sequence length	Q-value	Score	Intensity	iBAQ	MS/MS count	LFQ 1_BTS3	LFQ 2_BTS4	LFQ 3_BTS1	LFQ 4_BTS14	LFQ 5_C5	LFQ 6_C2	LFQ 7_C3	LFQ 8_C9
		tr|F6UNI8|F6UNI8_CANLF	Corneodesmosin OS=Canis lupus familiaris OX=9615	CDSN	tr|F6UNI8|F6UNI8_CANLF;tr|E2QS74|E2QS74_CANLF		23.9297	+	5.65929	0	7.331	2	3	3	10.7	46.396	484	0	8.4385	107590000	8966200	7	16.9372	15.7651	17.0818	17.1837	23.7452	23.6509	24.1143	24.7815
		tr|E2R568|E2R568_CANLF	Keratin 4 OS=Canis lupus familiaris OX=9615	KRT71	tr|E2R568|E2R568_CANLF;tr|E2R959|E2R959_CANLF;eq|Q86Y46.1|KRT73_CANIS;tr|L7N096|L7N096_CANLF		24.4659	+	4.42632	0.0213333	6.32224	4	16	3	19.5	58.085	538	0	8.0399	217080000	7002700	10	17.6027	16.9328	18.5471	19.3723	24.8812	24.8097	24.1222	23.9308
		tr|E2R489|E2R489_CANLF	Keratin 84 OS=Canis lupus familiaris OX=9615	KRT84	tr|E2R489|E2R489_CANLF;eq|Q9NSB2.2|KRT84_CANIS	26.1331	2.97443	+	2.48246	0.0287273	2.97443	2	36	27	58.5	63.371	586	0	205.17	4179200000	126640000	246	24.4752	27.3407	26.004	26.2621	29.522	28.7205	29.1938	28.5434
		tr|J9P6A9|J9P6A9_CANLF	Desmocollin 2 OS=Canis lupus familiaris OX=9615	DSC2	tr|J9P6A9|J9P6A9_CANLF;tr|F1PEF1|F1PEF1_CANLF;tr|O77704|O77704_CANLF	22.5816	4.14827	+	2.18353	0.029	4.14827	3	17	17	28.1	94.609	848	0	49.527	458110000	10412000	72	20.0756	21.6276	23.7892	23.5355	24.9536	26.8514	27.4075	26.4084
		tr|H9GW87|H9GW87_CANLF	Transaldolase OS=Canis lupus familiaris OX=9615	LOC475937	tr|H9GW87|H9GW87_CANLF		21.0105	+	2.183	0.0308571	2.97348	1	2	2	7.1	37.53	337	0.006192	2.9234	12101000	711840	4	16.8466	18.4714	17.2593	19.6619	21.8786	20.6985	21.3224	20.2335
		tr|F1PC59|F1PC59_CANLF	Peroxiredoxin 6 OS=Canis lupus familiaris OX=9615	PRDX6	tr|F1PC59|F1PC59_CANLF		22.4642	+	2.50905	0.0316	4.72589	1	3	3	20.4	24.671	221	0	8.3593	61473000	4390900	9	19.1843	18.741	17.9332	16.4343	22.2666	24.9875	22.6618	21.2806
		eq|P04259.5B|KRT6B_CANIS	KRT6B Canis lupus familiaris keratin 6B (KRT6B) (Vetsuisse), Length=570, P04259.5 Human= Keratin, type II cytoskeletal 6B Blast Score=814 E=0, Length=564	KRT6B	eq|P04259.5B|KRT6B_CANIS;tr|L7N095|L7N095_CANLF	31.7883	1.16844	+	3.83055	0.032	1.16844	2	76	48	70.9	60.621	570	0	323.31	85631000000	2854400000	2079	31.5812	32.1017	31.622	31.9546	33.0279	32.9244	33.111	32.87
		tr|F1PBJ3|F1PBJ3_CANLF	Lamin A/C OS=Canis lupus familiaris OX=9615	LMNA	tr|F1PBJ3|F1PBJ3_CANLF;tr|J9NSW5|J9NSW5_CANLF		25.3259	+	4.46081	0.032	6.87037	2	8	8	15.9	74.225	665	0	16.706	157310000	3836900	22	17.3031	18.2123	18.2778	18.1143	25.2641	25.3877	25.6313	23.1058
		tr|F1PW60|F1PW60_CANLF	Desmoglein-1 OS=Canis lupus familiaris OX=9615	DSG1	tr|F1PW60|F1PW60_CANLF;sp|Q9GKQ8|DSG1_CANLF;tr|E2RKW8|E2RKW8_CANLF	20.6736	3.79906	+	3.42539	0.033	3.79906	3	8	8	12	113.86	1054	0	27.153	145750000	3389500	44	20.8474	21.6306	20.469	20.4999	23.7825	25.7534	25.062	24.0453
		tr|E2QY07|E2QY07_CANLF	Actinin alpha 1 OS=Canis lupus familiaris OX=9615	ACTN1	tr|E2QY07|E2QY07_CANLF;tr|E2QY08|E2QY08_CANLF	22.2097	5.05331	+	2.11298	0.0332308	5.05331	2	18	18	24.1	102.95	892	0	61.735	465730000	8956300	64	23.1975	22.2097	22.2029	18.2777	26.4356	28.0228	26.902	24.7407
		tr|E2R8Z5|E2R8Z5_CANLF	Keratin 5 OS=Canis lupus familiaris OX=9615	KRT5	tr|E2R8Z5|E2R8Z5_CANLF;eq|P13647.3|KRT5_CANIS	31.3423	1.45011	+	3.19693	0.0351111	1.45011	2	83	64	70.8	62.729	596	0	323.31	75215000000	2426300000	2057	31.3012	31.3835	31.0201	31.6222	32.6123	33.2716	32.8384	32.4052
		tr|F1Q0Q9|F1Q0Q9_CANLF	Keratin 17 OS=Canis lupus familiaris OX=9615	KRT17	tr|F1Q0Q9|F1Q0Q9_CANLF;eq|Q04695.2|KRT17_CANIS;tr|O97624|O97624_CANLF	32.6432	0.965228	+	4.33122	0.0373333	0.965228	3	57	55	93.8	48.126	433	0	323.31	126000000000	4490600000	3129	32.6885	32.5978	32.7407	32.5182	33.3728	33.7111	33.6212	33.701
		tr|F1Q249|F1Q249_CANLF	Uncharacterized protein OS=Canis lupus;similar to: Q01469.3 Fatty acid-binding protein 5	FABP5	tr|F1Q249|F1Q249_CANLF;tr|J9NWA8|J9NWA8_CANLF;tr|F1PLY9|F1PLY9_CANLF		22.8377	+	3.00619	0.0376	4.3443	3	2	2	21.2	11.174	99	0	4.2999	18176000	3635200	4	17.4773	17.1894	19.0466	20.1239	23.3373	22.8112	22.8642	22.2016
		tr|F1P9J3|F1P9J3_CANLF	Myosin-9 OS=Canis lupus familiaris OX=9615	MYH9	tr|F1P9J3|F1P9J3_CANLF;sp|Q258K2|MYH9_CANLF		22.3681	+	2.62665	0.0395	4.1749	4	6	4	4.3	226.48	1960	0	7.8965	21689000	208550	6	17.9343	17.6728	17.5016	17.3877	22.3681	23.15	22.2672	19.4107
		tr|F1PQN5|F1PQN5_CANLF	Cofilin 1 OS=Canis lupus familiaris OX=9615	CFL1	tr|F1PQN5|F1PQN5_CANLF;tr|Q5MAR8|Q5MAR8_CANLF;tr|J9P2G7|J9P2G7_CANLF;tr|F1Q1C8|F1Q1C8_CANLF	24.2341	1.6079	+	2.38001	0.04	1.6079	6	5	5	39.8	18.499	166	0	29.591	186300000	18630000	30	24.307	24.7168	23.209	24.1612	25.7189	26.0513	25.7903	25.2649
		tr|E2R8Q7|E2R8Q7_CANLF	Keratin 15 OS=Canis lupus familiaris OX=9615	KRT15	tr|E2R8Q7|E2R8Q7_CANLF;tr|J9P4Q9|J9P4Q9_CANLF;eq|P19012.3|KRT15_CANIS	25.6434	4.69925		1.80588	0.0512727	4.69925	3	33	28	73.6	49.222	458	0	323.31	6067700000	202260000	236	25.6434	26.0713	24.1759	20.331	27.9692	30.1461	28.9829	27.9204
		tr|J9P969|J9P969_CANLF	AHNAK nucleoprotein OS=Canis lupus familiaris OX=9615	AHNAK	tr|J9P969|J9P969_CANLF	23.1059	6.37349		1.95315	0.052	6.37349	1	12	12	14.8	533.97	4966	0	27.457	191170000	608810	21	23.1059	19.9002	16.6448	15.4494	25.3697	25.7265	25.4349	24.0633
		tr|E2RHG2|E2RHG2_CANLF	Uncharacterized protein OS=Canis lupus;similar to: Q06830.1 Peroxiredoxin-1	PRDX1	tr|E2RHG2|E2RHG2_CANLF	23.6222	1.59459		2.10146	0.0537143	1.59459	2	8	8	48.7	22.124	199	0	19.678	144830000	9655100	23	23.5516	23.6929	23.2946	24.5995	25.5697	25.8196	25.6127	24.5149
		eq|P08779.4|KRT16_CANIS	KRT16 Canis lupus familiaris keratin 16 (KRT16) (Vetsuisse), Length=477, P08779.4 Human= Keratin, type I cytoskeletal 16 Blast Score=644 E=0, Length=473	KRT16	eq|P08779.4|KRT16_CANIS	31.8477	0.894263		2.6006	0.0562105	0.894263	6	54	42	83	51.681	477	0	323.31	74606000000	2763200000	2388	31.4319	31.801	31.8943	32.1587	32.522	32.5716	32.8664	32.9031
		tr|F1P6P2|F1P6P2_CANLF	Transgelin OS=Canis lupus familiaris OX=9615	TAGLN2	tr|F1P6P2|F1P6P2_CANLF		21.263		1.86325	0.0564	3.61828	1	2	2	18.6	22.377	199	0	6.8633	8372200	644020	3	16.5729	15.5836	20.1756	18.5483	21.2575	21.9666	21.2685	20.861
		tr|F1Q0R0|F1Q0R0_CANLF	Keratin 14 OS=Canis lupus familiaris OX=9615	KRT14	tr|F1Q0R0|F1Q0R0_CANLF;eq|P02533.4|KRT14_CANIS	29.1124	1.44587		2.08552	0.0589565	1.44587	2	49	22	73.7	52.311	482	0	323.31	19629000000	676850000	598	28.9473	29.2775	28.7444	29.8955	30.8331	31.2685	30.5979	29.9487
		tr|F1PEF0|F1PEF0_CANLF	Desmocollin 3 OS=Canis lupus familiaris OX=9615	DSC3	tr|F1PEF0|F1PEF0_CANLF	23.4676	5.47242		1.88902	0.0592941	5.47242	1	6	6	11.5	97.607	877	0	20.828	122830000	2670300	14	18.8905	17.4834	16.6882	23.4676	24.9545	25.3657	24.5804	23.5187
		tr|E2R7F1|E2R7F1_CANLF	Moesin OS=Canis lupus familiaris OX=9615	MSN	tr|E2R7F1|E2R7F1_CANLF;tr|E2RSI6|E2RSI6_CANLF;tr|E2RRC6|E2RRC6_CANLF		22.7109		1.92136	0.0593333	3.57385	3	2	2	2.9	67.908	577	0.0061728	2.8899	19935000	604090	4	19.7019	18.1089	17.9327	17.9828	22.7109	23.5443	22.3947	19.3719
		tr|F1PM26|F1PM26_CANLF	CD109 molecule OS=Canis lupus familiaris OX=9615	CD109	tr|F1PM26|F1PM26_CANLF	21.5396	2.78904		1.81938	0.0611667	2.78904	1	5	5	5.3	162.23	1445	0	13.823	48044000	739140	10	21.7031	21.3761	19.61	18.7042	23.0744	24.3074	22.8326	22.3352
		tr|E2R7W6|E2R7W6_CANLF	Uncharacterized protein OS=Canis lupus;similar to: Q04695.2 Keratin, type I cytoskeletal	KRT42	tr|E2R7W6|E2R7W6_CANLF;eq|Q04695.2B|KRT42_CANIS	24.7411	6.36308		1.66471	0.06416	6.36308	2	37	12	65.8	49.927	453	0	323.31	1032300000	35596000	77	16.5505	24.7411	18.5276	17.3225	27.2822	25.693	26.4586	23.1602
+		tr|F1PIV9|F1PIV9_CANLF	Slingshot protein phosphatase 2 OS=Canis lupus familiaris OX=9615	SSH2	tr|F1PIV9|F1PIV9_CANLF;tr|J9NY81|J9NY81_CANLF		23.4919		1.67627	0.0656923	4.49755	2	2	2	3	156.25	1406	1	-2	200920000	3044300	2	18.7001	16.5483	19.1242	18.0945	24.8289	23.4094	23.4919	18.7271
		tr|J9P621|J9P621_CANLF	Mitochondrial ATP synthase subunit OSCP subunit OS=Canis lupus familiaris OX=9615	ATP5O	tr|J9P621|J9P621_CANLF;tr|E2RPE8|E2RPE8_CANLF	23.8496	0.829006		2.25878	0.0681429	0.829006	3	5	5	32.4	23.479	213	0	10.243	116710000	10610000	20	23.8174	24.1073	23.7965	23.8818	24.5114	25.0659	24.3296	25.0121
	+	CON_sp|P13645|K1C10_HUMAN	Keratin, type I cytoskeletal 10 OS=Homo sapiens OX=9606	KRT10	CON_sp|P13645|K1C10_HUMAN	31.8559	-0.921389		2.15935	0.0706667	-0.921389	2	40	33	64.7	58.826	584	0	323.31	33931000000	1305000000	1550	32.0069	31.2013	31.705	32.1733	30.9838	30.8437	30.9553	30.6182
	+	CON_sp|P35908|K22E_HUMAN	Keratin, type II cytoskeletal 2 epidermal OS=Homo sapiens OX=9606	KRT2	CON_sp|P35908|K22E_HUMAN	31.1885	-0.703566		2.36075	0.0812414	-0.703566	1	53	40	82.6	65.432	639	0	323.31	20186000000	504640000	1029	31.2234	30.8361	31.1536	31.3795	30.6456	30.6021	30.1796	30.3509
		eq|Q7Z3Y8.2|KRT27_CANIS	KRT27 Canis lupus familiaris keratin 27 (KRT27) (Vetsuisse), Length=446, Q7Z3Y8.2 Human= Keratin, type I cytoskeletal 27 Blast Score=805 E=0, Length=459	KRT27	eq|Q7Z3Y8.2|KRT27_CANIS;tr|E2R170|E2R170_CANLF	23.5466	1.1121		1.77466	0.10671	1.1121	4	10	8	27.6	48.748	446	0	15.732	227290000	9091500	25	23.7889	24.0445	23.3044	22.9694	24.5821	24.7153	25.2089	24.0492
		tr|F1PCG4|F1PCG4_CANLF	Peroxiredoxin 2 OS=Canis lupus familiaris OX=9615	PRDX2	tr|F1PCG4|F1PCG4_CANLF	21.5392	3.94762		1.43571	0.107	3.94762	1	6	5	31.3	21.898	198	0	13.081	73210000	6100800	11	21.5392	22.1951	21.0277	16.3256	23.5884	25.988	24.134	23.1676
		tr|F1PUX4|F1PUX4_CANLF	60S acidic ribosomal protein P0 OS=Canis lupus familiaris OX=9615	RPLP0	tr|F1PUX4|F1PUX4_CANLF;tr|Q9TTI6|Q9TTI6_CANLF	23.0743	4.11732		1.41842	0.108242	4.11732	4	5	5	23.7	34.287	317	0	9.3756	38135000	2933500	11	18.4106	18.0892	15.6915	23.0743	23.4519	22.7671	22.5611	22.9549
		tr|F1PYE3|F1PYE3_CANLF	Heat shock protein 27 kDa beta-1 OS=Canis lupus familiaris OX=9615	HSPB1	tr|F1PYE3|F1PYE3_CANLF;tr|A0A097HUC9|A0A097HUC9_CANLF	28.2651	0.779241		2.02564	0.110267	0.779241	2	14	14	90.8	22.765	206	0	111.85	3143800000	224560000	248	28.6017	28.2057	28.1746	28.3245	29.1192	28.9932	28.7169	29.5942
		tr|F1P624|F1P624_CANLF	Cullin associated and neddylation dissociated 1 OS=Canis lupus familiaris OX=9615	CAND1	tr|F1P624|F1P624_CANLF	19.9752	2.16769		1.47428	0.115059	2.16769	1	3	3	4.9	133.9	1208	0	9.1689	13533000	221850	4	18.9978	20.194	19.7565	17.8072	21.6251	22.9197	20.3486	20.5328
	+	CON_sp|P15924|DESP_HUMAN	Desmoplakin OS=Homo sapiens OX=9606	DSP	CON_sp|P15924|DESP_HUMAN;CON_sp|P15924-3|DESP_HUMAN;CON_sp|P15924-2|DESP_HUMAN	25.1905	1.35868		1.50618	0.132556	1.35868	3	93	4	34.5	331.77	2871	0	46.486	690040000	4233400	25	25.4908	26.2685	24.8903	24.7216	26.1885	26.6553	26.2973	27.6648
		tr|F1PFF2|F1PFF2_CANLF	Protein S100 OS=Canis lupus familiaris OX=9615	S100A11	tr|F1PFF2|F1PFF2_CANLF	21.0511	1.84338		1.42607	0.136343	1.84338	1	2	2	27.6	11.067	98	0	6.0829	16450000	3290000	6	18.3939	20.9634	21.1534	21.0511	21.999	22.385	22.6913	21.86
		tr|J9NWJ7|J9NWJ7_CANLF	Uncharacterized protein OS=Canis lupus;similar to: P0DP23.1 Calmodulin-1	CALM1	tr|J9NWJ7|J9NWJ7_CANLF;tr|E2REK6|E2REK6_CANLF;tr|E2R8S4|E2R8S4_CANLF;tr|J9NWQ5|J9NWQ5_CANLF;tr|J9NXY2|J9NXY2_CANLF	23.6254	0.882765		1.59968	0.154462	0.882765	5	4	3	35.6	16.863	149	0	9.9952	83437000	7585200	15	23.6161	23.6348	23.0028	24.0823	24.2383	24.0751	24.9725	24.5811
		tr|F6Y3P9|F6Y3P9_CANLF	Gelsolin OS=Canis lupus familiaris OX=9615	GSN	tr|F6Y3P9|F6Y3P9_CANLF		23.5144		1.26224	0.154595	4.28634	1	5	5	10.5	85.243	783	0	11.023	45702000	1305800	6	17.5054	18.8138	17.4884	17.5219	23.5144	25.1166	22.8381	17.0058
		tr|J9P242|J9P242_CANLF	Uncharacterized protein OS=Canis lupus;similar to: Q16478.2 Glutamate receptor ionotropic	GRIK5	tr|J9P242|J9P242_CANLF;tr|E2RFB5|E2RFB5_CANLF	27.3025	-0.55195		2.02623	0.156	-0.55195	2	2	2	2.9	109.23	980	0	3.9593	1569300000	35666000	77	27.2482	27.3567	27.1163	27.5627	26.8102	26.8841	26.4412	26.9407
		eq|P04259.5|KRT6A_CANIS	KRT6A Canis lupus familiaris keratin 6A (KRT6A) (Vetsuisse), Length=570, P04259.5 Human= Keratin, type II cytoskeletal 6B Blast Score=816 E=0, Length=564	KRT6A	eq|P04259.5|KRT6A_CANIS;tr|F1PTS8|F1PTS8_CANLF	25.6128	2.80074		1.2267	0.158	2.80074	2	71	5	70.5	60.583	570	0	27.761	1215800000	40528000	87	25.6128	25.7235	24.6951	20.6813	27.051	27.3346	27.1539	26.3761
+		eq|O95678.2B|KRT124_CANIS	KRT124 Canis lupus familiaris keratin 124 (KRT124) (Vetsuisse), Length=531, O95678.2 Human= Keratin, type II cytoskeletal 75 Blast Score=666 E=0, Length=551	KRT124	eq|O95678.2B|KRT124_CANIS	22.0795	2.68281		1.23852	0.160465	2.68281	1	24	2	25	58.154	531	1	-2	27142000	969370	8	17.5999	18.895	18.5814	22.0795	22.9499	22.7826	20.288	21.8665
		tr|E2R5P5|E2R5P5_CANLF	Protein S100 OS=Canis lupus familiaris OX=9615	S100A6	tr|E2R5P5|E2R5P5_CANLF	22.8168	3.18527		1.1981	0.162696	3.18527	1	2	2	27.8	10.039	90	0	4.5702	50018000	10004000	7	22.8363	20.7395	17.0942	22.7972	23.4576	23.3773	24.8982	24.4751
		tr|J9NU82|J9NU82_CANLF	Myosin heavy chain 14 OS=Canis lupus familiaris OX=9615	MYH14	tr|J9NU82|J9NU82_CANLF;tr|F1PYS6|F1PYS6_CANLF		22.2254		1.19529	0.162933	3.41324	2	7	7	4.8	228.83	2003	0	20.606	32582000	322600	9	17.0284	18.5837	21.3578	16.7038	22.0151	24.1187	22.2254	18.9674
		tr|J9PAN9|J9PAN9_CANLF	Voltage dependent anion channel 3 OS=Canis lupus familiaris OX=9615	VDAC3	tr|J9PAN9|J9PAN9_CANLF;tr|J9NSF3|J9NSF3_CANLF;tr|E2RLQ2|E2RLQ2_CANLF		22.2885		1.27126	0.164286	2.12885	3	2	2	12	30.637	283	0	3.5207	3435800	245420	2	18.3284	17.5496	17.0716	18.0809	18.3594	19.5915	19.3066	22.2885
		tr|F1P6B7|F1P6B7_CANLF	Annexin OS=Canis lupus familiaris OX=9615	ANXA1	tr|F1P6B7|F1P6B7_CANLF	23.3484	4.02699		1.20809	0.164585	4.02699	2	9	9	33.3	38.626	345	0	28.713	174130000	8706600	23	23.4616	23.2352	17.0113	17.7362	24.2286	24.2725	25.2473	23.8039
		tr|F1P7F7|F1P7F7_CANLF	Keratin associated protein 4-4 OS=Canis lupus familiaris OX=9615	KRTAP4-4	tr|F1P7F7|F1P7F7_CANLF	29.3718	-1.50556		1.30519	0.164596	-1.50556	1	7	4	75.9	19.788	191	0	68.895	3703300000	246890000	126	30.3553	28.9742	29.7694	27.8086	28.4959	27.3577	27.685	27.3466
+		tr|J9PA15|J9PA15_CANLF	Uncharacterized protein OS=Canis lupus;similar to: Q6ZRS2.3 Helicase SRCAP	SRCAP	tr|J9PA15|J9PA15_CANLF;tr|F6XHF3|F6XHF3_CANLF		23.2318		1.22403	0.1666	3.35881	2	2	2	1.8	165.12	1555	1	-2	78460000	1480400	4	18.7906	19.1007	16.9648	19.503	23.6267	22.9775	23.2318	17.9583
		tr|F1PV92|F1PV92_CANLF	Citrate synthase OS=Canis lupus familiaris OX=9615	CS	tr|F1PV92|F1PV92_CANLF	21.1675	2.38275		1.20719	0.169583	2.38275	1	3	3	12.4	52.113	468	0	8.2126	17755000	845490	6	21.1675	17.2194	18.4847	18.7753	20.3111	21.4652	20.3728	23.0288
		tr|E2QWU0|E2QWU0_CANLF	Actin-related protein 2/3 complex subunit 4 OS=Canis lupus familiaris OX=9615	ARPC4	tr|E2QWU0|E2QWU0_CANLF	22.9274	0.601619		1.67019	0.182531	0.601619	1	3	3	16.2	19.517	167	0	7.231	46229000	5136500	17	23.0497	22.805	22.7503	23.103	23.4422	23.145	23.9844	23.543
		tr|J9P4Y2|J9P4Y2_CANLF	Protein S100 OS=Canis lupus familiaris OX=9615	S100A2	tr|J9P4Y2|J9P4Y2_CANLF	27.0396	1.00149		1.29091	0.208222	1.00149	1	4	4	40.2	10.969	97	0	115.69	1064600000	266150000	69	26.9873	26.5052	27.0919	27.4822	27.2322	27.5841	28.6705	28.5858
		tr|F1PGY9|F1PGY9_CANLF	Dynein cytoplasmic 1 heavy chain 1 OS=Canis lupus familiaris OX=9615	DYNC1H1	tr|F1PGY9|F1PGY9_CANLF	25.1654	4.57779		1.06947	0.208679	4.57779	1	4	4	1.7	532.39	4646	0	6.4825	1037500000	4021500	4	24.8575	25.4733	17.0713	17.9895	25.454	26.3245	26.1202	25.8041
		tr|E2R0S6|E2R0S6_CANLF	Annexin OS=Canis lupus familiaris OX=9615	ANXA8L1	tr|E2R0S6|E2R0S6_CANLF		23.6753		1.11425	0.20936	3.04473	1	6	6	20.5	42.615	386	0	15.004	44912000	1871300	6	17.6118	18.409	17.7063	19.7518	24.0941	19.7549	23.2565	18.5522
		sp|O18840|ACTB_CANLF	Actin, cytoplasmic 2 OS=Homo sapiens OX=9606	ACTG1	CON_sp|P63261|ACTG_HUMAN;sp|O18840|ACTB_CANLF;CON_sp|P60709|ACTB_HUMAN;tr|J9NXE2|J9NXE2_CANLF;tr|J9NWY1|J9NWY1_CANLF	28.3919	1.02502		1.29828	0.210846	1.02502	9	20	20	69.9	41.792	375	0	172.42	7609800000	380490000	394	28.4538	28.33	28.0053	29.7067	29.9422	30.0021	29.4347	29.2169
		tr|E2R7T3|E2R7T3_CANLF	Keratin 35 OS=Canis lupus familiaris OX=9615	KRT35	tr|E2R7T3|E2R7T3_CANLF;eq|Q92764.5|KRT35_CANIS;tr|L7N0H1|L7N0H1_CANLF	32.9553	-0.456852		1.89672	0.212078	-0.456852	5	54	43	88.1	50.356	455	0	323.31	84751000000	3026800000	2686	33.1431	33.0042	32.9021	32.9064	32.8353	32.289	32.5803	32.4239
		eq|P12035.3C|KRT127_CANIS	KRT127 Canis lupus familiaris keratin 127 (KRT127) (Vetsuisse), Length=581, P12035.3 Human= Keratin, type II cytoskeletal 3 Blast Score=494 E=3E-169, Length=628	KRT127	eq|P12035.3C|KRT127_CANIS	27.7948	0.585587		1.51928	0.218105	0.585587	1	6	3	5	63.088	581	0	18.537	4110300000	124550000	76	28.0928	27.7094	27.8722	27.7174	28.1922	28.0843	28.9092	28.5487
		tr|E2R474|E2R474_CANLF	Uncharacterized protein OS=Canis lupus;similar to: P78386.1 Keratin, type II cuticular Hb5	KRT89	tr|E2R474|E2R474_CANLF;eq|P78386.1B|KRT89_CANIS	30.5494	-0.564043		1.55591	0.219929	-0.564043	2	64	31	82	52.862	482	0	277.91	14592000000	470700000	425	30.0928	30.7229	30.6445	30.4543	29.9919	30.2203	29.8791	29.5671
		tr|E2RLQ9|E2RLQ9_CANLF	Valosin containing protein OS=Canis lupus familiaris OX=9615	VCP	tr|E2RLQ9|E2RLQ9_CANLF	22.0739	2.72386		1.07232	0.220509	2.72386	1	7	7	10.3	91.012	822	0	15.673	72964000	1621400	16	22.4799	22.0705	22.0739	17.4937	23.606	25.1604	23.9411	22.3059
		tr|E2RJE4|E2RJE4_CANLF	Cystatin OS=Canis lupus familiaris OX=9615	CST6	tr|E2RJE4|E2RJE4_CANLF	23.5359	3.1816		1.02263	0.220525	3.1816	1	3	3	30.2	16.158	149	0	14.11	72151000	7215100	11	23.1826	23.8893	17.5521	18.9966	23.3331	24.9	24.6702	23.4438
	+	CON_sp|P04264|K2C1_HUMAN	Keratin, type II cytoskeletal 1 OS=Homo sapiens OX=9606	KRT1	CON_sp|P04264|K2C1_HUMAN	32.9545	-0.543186		1.53291	0.2242	-0.543186	1	56	54	74.8	66.038	644	0	323.31	70863000000	2285900000	2702	32.8354	32.7009	33.0736	33.5171	32.5603	32.3058	32.6029	32.4853
		tr|E2R7A0|E2R7A0_CANLF	Hydroxyacylglutathione hydrolase OS=Canis lupus familiaris OX=9615	HAGH	tr|E2R7A0|E2R7A0_CANLF;tr|J9NVH3|J9NVH3_CANLF	22.3744	-1.66361		1.10325	0.225017	-1.66361	2	3	3	11.3	33.875	309	0	6.2543	22580000	1328200	8	22.8098	22.5049	21.6814	22.2439	22.0205	19.0456	19.6963	21.8231
		tr|F1PHS5|F1PHS5_CANLF	Plectin OS=Canis lupus familiaris OX=9615	PLEC	tr|F1PHS5|F1PHS5_CANLF	24.0584	2.79645		1.04699	0.225724	2.79645	1	14	14	5.1	533.58	4691	0	48.536	224470000	758350	38	24.0584	22.5118	24.2147	18.6677	25.5066	25.5937	25.8589	23.6792
		tr|F1PFQ4|F1PFQ4_CANLF	Crystallin beta-gamma domain containing 1 OS=Canis lupus familiaris OX=9615	CRYBG1	tr|F1PFQ4|F1PFQ4_CANLF		20.4911		1.10107	0.230645	1.47165	1	2	2	2	159.89	1476	0	6.1813	5742600	89729	4	17.6273	19.4515	17.8529	17.9582	18.1632	20.7572	20.2251	19.6311
		tr|E2RA64|E2RA64_CANLF	L-lactate dehydrogenase OS=Canis lupus familiaris OX=9615	LDHA	tr|E2RA64|E2RA64_CANLF;tr|F1PVW0|F1PVW0_CANLF	22.6621	0.885876		1.22564	0.23181	0.885876	2	5	4	24.4	30.955	279	0	11.331	103630000	7401900	18	22.299	23.2383	21.9766	23.0252	23.1964	24.2273	23.3999	23.259
		tr|F1PQ93|F1PQ93_CANLF	Stratifin OS=Canis lupus familiaris OX=9615	SFN	tr|F1PQ93|F1PQ93_CANLF	29.265	0.298788		2.44488	0.233879	0.298788	1	19	19	66.5	27.833	248	0	164.65	4826400000	301650000	348	29.3071	29.3315	29.0743	29.2229	29.4519	29.5357	29.57	29.5734
		eq|O95678.2|KRT75_CANIS	KRT75 Canis lupus familiaris keratin 75 (KRT75) (Vetsuisse), Length=551, O95678.2 Human= Keratin, type II cytoskeletal 75 Blast Score=882 E=0, Length=551	KRT75	eq|O95678.2|KRT75_CANIS;tr|E2R917|E2R917_CANLF	35.2055	0.521829		1.50602	0.234277	0.521829	3	84	82	73	59.42	551	0	323.31	527000000000	16988000000	4528	34.986	35.089	35.322	35.5073	35.4865	35.5073	35.9972	36.0007
+		tr|J9P4T2|J9P4T2_CANLF	ADAM metallopeptidase domain 9 OS=Canis lupus familiaris OX=9615	ADAM9	tr|J9P4T2|J9P4T2_CANLF;tr|E2R508|E2R508_CANLF;tr|E1ACC5|E1ACC5_CANLF;tr|J9P001|J9P001_CANLF;tr|E7AIM4|E7AIM4_CANLF;tr|J9PAG8|J9PAG8_CANLF;tr|J9NZY6|J9NZY6_CANLF;tr|E7AIM5|E7AIM5_CANLF	22.6367	3.26194		0.993381	0.237938	3.26194	8	2	2	3.7	72.143	655	1	-2	109260000	3121800	2	17.5978	22.6367	16.0539	18.0692	23.1517	22.6102	22.5174	19.126
	+	CON_sp|P13647|K2C5_HUMAN	Keratin, type II cytoskeletal 5 OS=Homo sapiens OX=9606	KRT5	CON_sp|P13647|K2C5_HUMAN	25.7398	-1.5953		1.04585	0.240776	-1.5953	1	69	8	59	62.378	590	0	21.743	474920000	15320000	70	25.501	25.2717	25.9785	27.1231	23.9247	22.6861	25.193	25.6894
		sp|Q6TEQ7|ANXA2_CANLF	Annexin A2 OS=Canis lupus familiaris OX=9615	ANXA2	sp|Q6TEQ7|ANXA2_CANLF	28.855	0.500528		1.45946	0.251412	0.500528	4	30	30	74	38.654	339	0	292.36	6278600000	272980000	393	29.2688	28.6325	29.0776	28.5164	29.3543	29.2651	29.4753	29.4027
	+	CON_sp|P35527|K1C9_HUMAN	Keratin, type I cytoskeletal 9 OS=Homo sapiens OX=9606	KRT9	CON_sp|P35527|K1C9_HUMAN	31.4765	-0.564965		1.34661	0.252457	-0.564965	1	38	37	70.3	62.064	623	0	323.31	26244000000	1009400000	1335	31.3909	31.3935	31.5595	32.1068	30.8439	30.7502	31.323	31.2736
		tr|E2RBC3|E2RBC3_CANLF	Tubulin alpha chain OS=Canis lupus familiaris OX=9615	TUBA4A	tr|E2RBC3|E2RBC3_CANLF	23.7004	4.09479		0.931919	0.253565	4.09479	1	15	3	44.4	49.924	448	0	8.7202	94344000	4492600	4	15.8808	16.3785	23.7004	18.1025	18.6042	24.1333	24.0272	23.6766
		tr|F1PHY1|F1PHY1_CANLF	Collagen alpha-2(I) chain OS=Canis lupus familiaris OX=9615	COL1A2	tr|F1PHY1|F1PHY1_CANLF;sp|O46392|CO1A2_CANLF		25.8882		0.914572	0.257722	3.82373	2	2	2	1.3	129.44	1366	0	4.0183	131960000	1885100	9	19.2305	17.5998	19.0267	18.0061	18.4181	26.2517	25.5247	18.9636
		tr|F1P6R7|F1P6R7_CANLF	Uncharacterized protein OS=Canis lupus;similar to: P09488.3 Glutathione S-transferase	GSTM1	tr|F1P6R7|F1P6R7_CANLF;tr|J9P7D5|J9P7D5_CANLF;tr|F1Q3C4|F1Q3C4_CANLF	22.0101	1.5945		0.979204	0.257838	1.5945	3	5	5	28.4	25.766	218	0	10.32	63039000	3708200	13	20.3148	22.322	22.3484	21.6983	22.53	25.3197	22.7092	22.5026
		eq|P78386.1|KRT85_CANIS	KRT85 Canis lupus familiaris keratin 85 (KRT85) (Vetsuisse), Length=507, P78386.1 Human= Keratin, type II cuticular Hb5 Blast Score=972 E=0, Length=507	KRT85	eq|P78386.1|KRT85_CANIS;tr|E2R484|E2R484_CANLF	36.7177	-0.426934		1.5628	0.259042	-0.426934	2	127	70	98.8	55.82	507	0	323.31	1320000000000	41115000000	10235	36.8516	37.0059	36.4568	36.5839	36.5217	36.2458	36.1579	36.265
		tr|E2R309|E2R309_CANLF	Keratin, type I cuticular Ha3-I OS=Canis lupus familiaris OX=9615	KRT33A	tr|E2R309|E2R309_CANLF;eq|Q15323.3B|KR33A_CANIS	38.9069	-0.335246		1.88679	0.260658	-0.335246	3	85	85	98.3	46.16	404	0	323.31	6000000000000	222000000000	36824	38.9901	38.9363	38.6983	38.8775	38.7207	38.369	38.5194	38.552
		tr|J9PBC5|J9PBC5_CANLF	40S ribosomal protein S3a OS=Canis lupus familiaris OX=9615	RPS3A	tr|J9PBC5|J9PBC5_CANLF;tr|J9P8N5|J9P8N5_CANLF;tr|J9P7M8|J9P7M8_CANLF;tr|J9P6S0|J9P6S0_CANLF;tr|J9P1R9|J9P1R9_CANLF;tr|F2Z4Q5|F2Z4Q5_CANLF;tr|Q9XST7|Q9XST7_CANLF;tr|E2REY9|E2REY9_CANLF;tr|J9P853|J9P853_CANLF;tr|J9P7H6|J9P7H6_CANLF		22.9337		0.915439	0.266933	2.52237	10	2	2	8	29.806	264	0.0063898	3.2317	12288000	768020	2	17.5138	18.2749	18.6985	18.3153	22.8062	23.0613	19.7718	17.2527
		tr|F6X637|F6X637_CANLF	Karyopherin subunit beta 1 OS=Canis lupus familiaris OX=9615	KPNB1	tr|F6X637|F6X637_CANLF	20.0057	1.48818		0.962704	0.270234	1.48818	1	3	3	6.1	97.226	876	0	4.2998	10720000	268010	5	19.9573	17.9272	20.0542	20.0493	20.5787	22.7383	20.5022	20.1215
		tr|E2R2Q4|E2R2Q4_CANLF	Keratin 39 OS=Canis lupus familiaris OX=9615	KRT39	tr|E2R2Q4|E2R2Q4_CANLF;eq|Q6A163.2|KRT39_CANIS	30.3731	-0.414999		1.50474	0.271842	-0.414999	2	26	25	52.6	55.003	483	0	204.77	12127000000	404240000	538	30.3982	30.4361	29.9893	30.348	30.053	29.7521	30.065	29.6415
+		tr|J9P0R6|J9P0R6_CANLF	Myeloperoxidase OS=Canis lupus familiaris OX=9615	MPO	tr|J9P0R6|J9P0R6_CANLF;tr|F1PQ52|F1PQ52_CANLF	23.7453	-2.64018		0.867006	0.277143	-2.64018	2	2	2	5.6	74.073	657	1	-2	87845000	2042900	6	23.9326	23.9152	23.5342	23.5754	23.3704	18.8798	18.0746	24.0718
		tr|F1Q3R8|F1Q3R8_CANLF	G protein-coupled receptor class C group 5 member D OS=Canis lupus familiaris OX=9615	GPRC5D	tr|F1Q3R8|F1Q3R8_CANLF;tr|E2RNU9|E2RNU9_CANLF	27.8839	-0.573976		1.19719	0.277171	-0.573976	2	4	4	9.9	37.828	333	0	11.581	1709400000	244200000	113	27.9353	27.8326	28.26	27.6784	27.6779	26.9173	27.0315	27.7837
		tr|F1P7F5|F1P7F5_CANLF	Keratin associated protein 4-4 OS=Canis lupus familiaris OX=9615	KRTAP4-4	tr|F1P7F5|F1P7F5_CANLF	29.8764	-0.963884		1.00149	0.279181	-0.963884	1	7	7	53.4	15.171	146	0	204.88	8486400000	771490000	357	31.4813	29.6674	30.0854	29.3174	29.3505	28.7507	29.2643	29.3304
		tr|E2RC20|E2RC20_CANLF	Nucleoside diphosphate kinase OS=Canis lupus familiaris OX=9615	NME1	tr|E2RC20|E2RC20_CANLF;sp|Q50KA8|NDKB_CANLF	26.4927	0.495217		1.29439	0.27995	0.495217	2	10	10	56.2	32.732	292	0	26.694	587060000	27955000	55	26.2359	26.5774	26.4079	26.6947	26.627	27.4256	27.0737	26.7705
		tr|E2QTL3|E2QTL3_CANLF	Mitochondrial fission 1 protein OS=Canis lupus familiaris OX=9615	FIS1	tr|E2QTL3|E2QTL3_CANLF	23.85	0.46037		1.35577	0.280557	0.46037	1	2	2	17.8	16.895	152	0	5.9552	88605000	12658000	15	23.6739	23.7366	23.9635	24.2683	24.684	24.1441	24.2185	24.4371
+		tr|E2R5L6|E2R5L6_CANLF	Coiled-coil domain containing 68 OS=Canis lupus familiaris OX=9615	CCDC68	tr|E2R5L6|E2R5L6_CANLF;tr|E2R5L7|E2R5L7_CANLF		24.9708		0.868931	0.280593	2.88613	2	2	2	12.9	31.533	272	1	-2	81294000	5419600	2	17.7246	19.1816	16.8828	16.1147	18.9515	24.9708	18.9346	18.5912
+		tr|E2QWB6|E2QWB6_CANLF	Neurobeachin OS=Canis lupus familiaris OX=9615	NBEA	tr|E2QWB6|E2QWB6_CANLF;tr|F1Q2K8|F1Q2K8_CANLF;tr|J9NWL7|J9NWL7_CANLF	25.7473	-25.7473		0.843865	0.281471	-3.15949	3	2	2	1.1	327.43	2949	1	-2	188980000	1294400	1	25.7473	18.1021	18.4542	19.511	15.7002	18.139	18.0506	17.2868
		tr|E2RIQ8|E2RIQ8_CANLF	Ribosomal protein S5 OS=Canis lupus familiaris OX=9615	RPS5	tr|E2RIQ8|E2RIQ8_CANLF	23.3058	0.758939		1.04374	0.2815	0.758939	1	2	2	13.7	22.876	204	0	10.607	78367000	7836700	15	23.2818	23.5283	23.3129	23.2988	24.1045	25.0926	23.9726	23.2877
		tr|L7N0G8|L7N0G8_CANLF	Keratin 36 OS=Canis lupus familiaris OX=9615	KRT36	tr|L7N0G8|L7N0G8_CANLF;eq|O76013.1|KRT36_CANIS	26.4193	-0.567691		1.18008	0.281835	-0.567691	2	21	4	32.4	51.622	463	0	31.694	915470000	33906000	56	26.2829	26.1926	26.5558	26.9706	26.3336	25.8046	25.4898	26.1031
		tr|E2R150|E2R150_CANLF	Keratin 24 OS=Canis lupus familiaris OX=9615	KRT24	tr|E2R150|E2R150_CANLF;eq|Q2M2I5.1|KRT24_CANIS	25.462	-2.49887		0.86017	0.283488	-2.49887	2	5	2	6.5	56.397	541	0	5.8456	257380000	9192100	18	24.9425	25.3566	25.5674	26.9958	24.4748	24.8183	19.0501	24.5237
		tr|Q9XSU5|Q9XSU5_CANLF	Ribosomal protein (Fragment) OS=Canis lupus familiaris OX=9615	rpS18	tr|Q9XSU5|Q9XSU5_CANLF;sp|Q5TJE9|RS18_CANLF	23.2067	2.66975		0.882171	0.283692	2.66975	2	2	2	17.5	11.423	97	0	5.9935	40078000	10019000	8	23.0835	23.3299	17.685	18.2008	23.5455	23.237	23.0341	23.1616
		tr|E2QWG8|E2QWG8_CANLF	Eukaryotic translation initiation factor 3 subunit M OS=Canis lupus familiaris OX=9615	EIF3M	tr|E2QWG8|E2QWG8_CANLF		23.2088		0.83473	0.295056	2.67511	1	2	2	12.6	42.502	374	0	10.851	37721000	2095600	3	18.527	17.3265	17.4918	18.6707	19.529	23.2917	23.1259	16.7699
		tr|E2RSI4|E2RSI4_CANLF	Spectrin beta chain OS=Canis lupus familiaris OX=9615	SPTBN2	tr|E2RSI4|E2RSI4_CANLF		20.3914		0.86417	0.300747	1.5574	1	2	2	1.5	271.15	2390	0	3.5201	4592500	36448	2	17.0815	17.3518	16.2494	17.6651	16.9515	19.8096	20.3914	17.425
		tr|J9PAI3|J9PAI3_CANLF	Uncharacterized protein OS=Canis lupus;similar to: Q07283.2 Trichohyalin	TCHH	tr|J9PAI3|J9PAI3_CANLF	23.1316	1.13444		0.908994	0.303022	1.13444	1	4	4	4.1	174.06	1378	0	12.142	99227000	1710800	9	22.4438	23.9465	22.9689	23.2943	22.8131	24.3299	25.4498	24.5985
		tr|F1PR31|F1PR31_CANLF	Collagen type VI alpha 3 chain OS=Canis lupus familiaris OX=9615	COL6A3	tr|F1PR31|F1PR31_CANLF;tr|Q4KKT6|Q4KKT6_CANLF;tr|F6V9A6|F6V9A6_CANLF;tr|F1PR39|F1PR39_CANLF	26.5303	5.03269		0.785832	0.305261	5.03269	5	28	28	15.2	341.86	3161	0	89.071	611740000	3475800	50	26.5303	18.9656	16.7587	17.097	26.5926	27.9871	26.5648	18.3378
		tr|J9NSP5|J9NSP5_CANLF	Lysine methyltransferase 2D OS=Canis lupus familiaris OX=9615	KMT2D	tr|J9NSP5|J9NSP5_CANLF;tr|E2RQ26|E2RQ26_CANLF;tr|J9P0X8|J9P0X8_CANLF	27.8425	-0.549053		1.1004	0.309204	-0.549053	3	2	2	0.8	487.9	4515	0.0032258	3.3634	1167800000	6082000	26	27.3252	27.7398	27.9593	27.9451	27.5733	26.5906	27.3992	27.2101
		tr|E2QW34|E2QW34_CANLF	Proteasome subunit beta type OS=Canis lupus familiaris OX=9615	PSMB2	tr|E2QW34|E2QW34_CANLF	22.5189	0.600692		1.03945	0.310351	0.600692	1	3	3	30.3	22.781	201	0	4.9955	42972000	4774600	11	22.6772	23.3294	22.3606	22.2877	23.6146	22.9434	23.5418	22.9579
		tr|F1Q1H3|F1Q1H3_CANLF	Programmed cell death 6 OS=Canis lupus familiaris OX=9615	PDCD6	tr|F1Q1H3|F1Q1H3_CANLF	24.297	0.518558		1.10775	0.312167	0.518558	1	4	4	34.4	21.713	189	0	12.618	127500000	11591000	20	24.3756	24.6839	24.0323	24.2183	24.886	24.4248	24.6932	25.3804
		tr|Q9MZD3|Q9MZD3_CANLF	Peptidyl-prolyl cis-trans isomerase (Fragment) OS=Canis lupus familiaris OX=9615		tr|Q9MZD3|Q9MZD3_CANLF;tr|F1PK62|F1PK62_CANLF	28.6898	0.353804		1.40804	0.314821	0.353804	9	11	11	71.2	16.933	156	0	78.551	2823900000	282390000	196	28.6749	28.9622	28.673	28.7047	29.0514	29.2045	29.3565	28.8175
		sp|Q50KA9|NDKA_CANLF	Nucleoside diphosphate kinase A OS=Canis lupus familiaris OX=9615	NME1	sp|Q50KA9|NDKA_CANLF;tr|J9P4I5|J9P4I5_CANLF	22.3814	1.23908		0.865309	0.316681	1.23908	3	8	2	67.8	17.18	152	0	25.757	44810000	4481000	9	22.5268	22.3814	22.1979	19.8744	22.257	23.9127	22.6585	23.1086
		tr|E5Q8W7|E5Q8W7_CANLF	Galectin OS=Canis lupus familiaris OX=9615	LGALS7	tr|E5Q8W7|E5Q8W7_CANLF;tr|C4XVA5|C4XVA5_CANLF;tr|F1PPC2|F1PPC2_CANLF	29.1676	0.545589		1.06415	0.319633	0.545589	3	11	11	69.1	15.263	139	0	95.447	3767300000	470910000	227	29.5103	29.2021	29.1331	28.3365	29.5587	29.7452	29.7132	29.3472
		tr|F1PIN6|F1PIN6_CANLF	Uncharacterized protein OS=Canis lupus;similar to: P27482.2 Calmodulin-like protein	CALML3	tr|F1PIN6|F1PIN6_CANLF	24.8007	0.482547		1.11023	0.3212	0.482547	2	5	5	21.2	39.112	364	0	13.979	167330000	7606100	19	24.9925	25.1931	24.2743	24.609	25.0613	25.0962	25.4138	25.4277
		sp|Q9XSJ7|CO1A1_CANLF	Collagen alpha-1(I) chain OS=Canis lupus familiaris OX=9615	COL1A1	sp|Q9XSJ7|CO1A1_CANLF;tr|F1Q3I5|F1Q3I5_CANLF		27.0335		0.753803	0.322141	4.22002	2	7	7	5.8	138.76	1460	0	30.151	343400000	4704100	26	16.6625	18.7276	20.4895	17.6103	16.8241	27.5136	26.5534	19.4788
		tr|F1PJ65|F1PJ65_CANLF	IQ motif containing GTPase activating protein 1 OS=Canis lupus familiaris OX=9615	IQGAP1	tr|F1PJ65|F1PJ65_CANLF	24.3327	2.4937		0.768611	0.325545	2.4937	2	4	4	4	189.16	1657	0	8.2488	427970000	5283600	19	24.3327	23.7481	18.9041	25.7185	25.6592	24.014	26.8606	26.1444
		tr|F2Z4N7|F2Z4N7_CANLF	Actin, alpha, cardiac muscle 1 OS=Canis lupus familiaris OX=9615	ACTC1	tr|F2Z4N7|F2Z4N7_CANLF;tr|F2Z4N8|F2Z4N8_CANLF;tr|F2Z4N0|F2Z4N0_CANLF;tr|F1PVC1|F1PVC1_CANLF	24.2853	2.3063		0.75599	0.326019	2.3063	4	13	2	31.8	42.019	377	0	6.5452	339470000	16973000	6	18.3736	24.4151	23.8799	24.2853	25.2702	25.9415	24.4478	24.5195
		tr|E2RRY3|E2RRY3_CANLF	Keratin associated protein 11-1 OS=Canis lupus familiaris OX=9615	KRTAP11-1	tr|E2RRY3|E2RRY3_CANLF	29.9774	-0.674547		0.921526	0.326093	-0.674547	1	7	7	45.8	15.984	153	0	96.844	5760800000	1152200000	274	30.2371	30.0313	29.9235	29.2301	29.841	28.6686	29.5431	28.6711
		tr|F1PV45|F1PV45_CANLF	Titin OS=Canis lupus familiaris OX=9615	TTN	tr|F1PV45|F1PV45_CANLF		22.5723		0.768515	0.327146	2.08925	2	3	3	0.2	3907	35180	0	3.7046	167330000	88960	5	17.895	17.7411	19.4595	18.8082	17.2467	22.3609	19.8695	22.7837
		tr|D6BR72|D6BR72_CANLF	Keratin 4 OS=Canis lupus familiaris OX=9615	KRT71	tr|D6BR72|D6BR72_CANLF;eq|Q3SY84.3B|KRT88_CANIS;eq|Q3SY84.3|KRT71_CANIS		22.3626		0.75118	0.328148	2.0573	3	8	2	17.5	57.255	525	0	3.8593	23980000	749370	4	20.9865	18.0736	20.2667	17.5249	18.2093	22.3626	21.6039	22.9051
		tr|E2R5T9|E2R5T9_CANLF	Actinin alpha 4 OS=Canis lupus familiaris OX=9615	ACTN4	tr|E2R5T9|E2R5T9_CANLF;tr|L7N071|L7N071_CANLF	21.7016	2.64398		0.756226	0.328157	2.64398	2	16	6	20.5	104.93	911	0	16.735	55371000	1006700	10	21.7016	16.6567	19.9387	21.7914	22.3537	25.3486	23.4986	19.4634
		tr|F1PAR8|F1PAR8_CANLF	Prohibitin OS=Canis lupus familiaris OX=9615	PHB	tr|F1PAR8|F1PAR8_CANLF;tr|A8W340|A8W340_CANLF;tr|J9P0Q7|J9P0Q7_CANLF	24.2133	-0.53001		1.02228	0.328654	-0.53001	4	6	6	34.3	29.723	271	0	13.248	140740000	7819100	21	23.6868	24.4955	23.9311	24.781	23.482	23.854	23.8408	23.5976
+		tr|J9NZX6|J9NZX6_CANLF	Ribosomal protein S23 OS=Canis lupus familiaris OX=9615	RPS23	tr|J9NZX6|J9NZX6_CANLF		21.9988		0.77539	0.32917	1.60278	1	2	2	26.6	15.807	143	1	-2	4207900	701320	2	17.5554	20.0148	16.8011	18.4159	19.1102	21.9988	19.4689	18.6203
		tr|E2RLS3|E2RLS3_CANLF	Equilibrative nucleoside transporter 1 OS=Canis lupus familiaris OX=9615	HSP90AB1	tr|E2RLS3|E2RLS3_CANLF	24.4382	2.95492		0.712054	0.344514	2.95492	5	6	6	9.7	83.236	724	0	13.804	85043000	2577100	15	18.8487	17.019	23.1748	25.7016	25.258	24.1139	23.6573	23.5346
		tr|L7N050|L7N050_CANLF	Heat shock protein family A (Hsp70) member 1 like OS=Canis lupus familiaris OX=9615	HSPA1L	tr|L7N050|L7N050_CANLF;tr|G1K267|G1K267_CANLF;sp|Q7YQC6|HSP71_CANLF;tr|G1K268|G1K268_CANLF		21.9163		0.727937	0.35164	1.8327	4	6	2	11.5	70.519	641	0	3.6656	17109000	488820	2	20.7504	19.8747	18.559	17.6911	21.5237	22.7038	21.9163	18.0622
		tr|E2QX84|E2QX84_CANLF	Heat shock protein family A (Hsp70) member 2 OS=Canis lupus familiaris OX=9615	HSPA2	tr|E2QX84|E2QX84_CANLF	25.5255	0.592123		0.912666	0.353527	0.592123	1	8	8	13.7	69.883	637	0	23.306	435970000	12456000	54	24.5659	25.3731	25.7193	25.6779	25.946	26.3598	25.975	25.4239
		tr|J9NSP1|J9NSP1_CANLF	Interleukin-1 OS=Canis lupus familiaris OX=9615	IL1F10	tr|J9NSP1|J9NSP1_CANLF	23.5429	0.560204		0.909127	0.361071	0.560204	1	3	3	22	19.88	177	0	9.3273	79030000	7184500	16	23.205	23.9594	23.3097	23.7762	23.5432	24.1231	24.7824	24.0423
		tr|E2R5F3|E2R5F3_CANLF	V-set and immunoglobulin domain containing 8 OS=Canis lupus familiaris OX=9615	VSIG8	tr|E2R5F3|E2R5F3_CANLF	31.3533	-0.328673		1.18636	0.37246	-0.328673	1	15	15	74.9	28.201	263	0	297.13	26831000000	2439200000	1086	30.9923	31.3781	31.3284	31.5965	31.0398	30.7984	31.16	30.9825
		tr|F1PIP0|F1PIP0_CANLF	Hydroxyacyl-CoA dehydrogenase trifunctional multienzyme complex subunit alpha OS=Canis lupus familiaris OX=9615	HADHA	tr|F1PIP0|F1PIP0_CANLF	21.6999	2.49679		0.671815	0.383509	2.49679	1	3	3	6.7	81.51	747	0	6.1226	20369000	484970	5	15.6392	19.2736	21.6999	18.3996	21.942	23.5591	17.5774	21.9211
		tr|E2R3Y6|E2R3Y6_CANLF	Keratin 32 OS=Canis lupus familiaris OX=9615	KRT32	tr|E2R3Y6|E2R3Y6_CANLF;eq|Q15323.3|KRT31_CANIS	35.7672	-0.264933		1.37569	0.384547	-0.264933	2	81	35	98.3	46.356	409	0	323.31	621000000000	24852000000	5511	35.7415	35.8122	35.4463	35.793	35.5138	35.3495	35.3203	35.5497
		tr|J9P520|J9P520_CANLF	Stromal antigen 2 OS=Canis lupus familiaris OX=9615	STAG2	tr|J9P520|J9P520_CANLF;tr|E2RGR3|E2RGR3_CANLF	25.7113	-1.05643		0.722248	0.386373	-1.05643	2	2	2	2	141.29	1231	0.00625	3.0086	588140000	9486100	17	25.9478	27.3408	24.5279	25.4748	24.4408	25.9044	24.7287	23.9917
		tr|E2RNG4|E2RNG4_CANLF	Desmoplakin OS=Canis lupus familiaris OX=9615	DSP	tr|E2RNG4|E2RNG4_CANLF;tr|J9P8T8|J9P8T8_CANLF	30.9122	0.573298		0.852334	0.387374	0.573298	2	154	154	57.2	332.22	2878	0	323.31	21370000000	131110000	1847	31.365	30.673	31.1513	30.1695	31.6416	31.8627	31.2042	30.9435
		tr|F1PBT3|F1PBT3_CANLF	Fructose-bisphosphate aldolase OS=Canis lupus familiaris OX=9615	ALDOA	tr|F1PBT3|F1PBT3_CANLF;tr|J9P7A6|J9P7A6_CANLF	24.2779	-1.69002		0.684867	0.387414	-1.69002	6	6	6	14.1	74.896	701	0	14.894	178350000	4693300	15	24.5055	24.0503	23.2107	25.4993	24.1895	23.4957	23.437	19.3837
		tr|F1PKV7|F1PKV7_CANLF	OTU deubiquitinase, ubiquitin aldehyde binding 2 OS=Canis lupus familiaris OX=9615	OTUB2	tr|F1PKV7|F1PKV7_CANLF	23.7219	-0.480766		0.874766	0.405008	-0.480766	1	5	5	30.3	27.174	234	0	13.832	76515000	6955900	22	23.7221	23.7217	24.0859	23.4998	22.9479	23.9183	22.8237	23.4166
		tr|E2R3W2|E2R3W2_CANLF	Uncharacterized protein OS=Canis lupus;similar to: O76014.3 Keratin, type I cuticular Ha7	KRT41	tr|E2R3W2|E2R3W2_CANLF;eq|O76014.3|KRT41_CANIS	25.7707	-3.08641		0.600053	0.407206	-3.08641	2	45	13	78.2	48.335	431	0	72.836	1177400000	47094000	83	25.2935	24.9253	27.9015	26.2478	19.8713	18.6061	24.7685	28.7766
		tr|F1PW22|F1PW22_CANLF	Ethylmalonyl-CoA decarboxylase 1 OS=Canis lupus familiaris OX=9615	ECHDC1	tr|F1PW22|F1PW22_CANLF	25.7244	-0.515224		0.839511	0.407471	-0.515224	1	7	7	26.6	32.563	301	0	48.234	355690000	17784000	52	25.1426	25.4188	26.2095	26.0299	25.2581	25.439	24.6664	25.3765
		tr|F1PWW0|F1PWW0_CANLF	Filamin A OS=Canis lupus familiaris OX=9615	FLNA	tr|F1PWW0|F1PWW0_CANLF		21.5574		0.640877	0.408867	2.30473	3	11	11	6.6	280.66	2646	0	24.615	56948000	421830	11	18.7714	18.2623	20.0236	18.4933	20.6573	25.3511	21.5574	17.2036
		tr|L7N0G9|L7N0G9_CANLF	Keratin 32 OS=Canis lupus familiaris OX=9615	KRT32	tr|L7N0G9|L7N0G9_CANLF;eq|Q14532.3|KRT32_CANIS	30.3814	-0.456327		0.833695	0.409877	-0.456327	2	34	20	59.4	50.733	448	0	201.53	18114000000	646930000	591	29.7695	30.5755	30.9833	30.1872	30.108	29.9431	29.9453	29.6938
		eq|O76015.3|KRT37_CANIS	KRT37 Canis lupus familiaris keratin 37 (KRT37) (Vetsuisse), Length=440, O76015.3 Human= Keratin, type I cuticular Ha8 Blast Score=646 E=0, Length=456	KRT37	eq|O76015.3|KRT37_CANIS	34.3208	-2.30617		0.632456	0.411836	-2.30617	1	67	62	99.8	49.101	440	0	323.31	232000000000	8602500000	3908	33.8414	33.5377	35.6124	34.8002	27.6868	31.5384	34.1142	35.2277
	+	CON_sp|P78385|KRT83_HUMAN	Keratin, type II cuticular Hb3 OS=Homo sapiens OX=9606	KRT83	CON_sp|P78385|KRT83_HUMAN	28.0137	0.458182		0.832881	0.413054	0.458182	2	76	9	67.5	54.195	493	0	34.752	4104400000	132400000	91	28.0745	28.5308	27.9529	27.7623	28.6003	28.05	28.3944	29.1085
		tr|F1PFM6|F1PFM6_CANLF	Collagen type VI alpha 1 chain OS=Canis lupus familiaris OX=9615	COL6A1	tr|F1PFM6|F1PFM6_CANLF		24.9754		0.605395	0.414898	2.91476	1	6	6	7.5	108.58	1026	0	16.061	75402000	1450000	18	20.0144	16.3406	18.2909	19.9867	16.3351	25.2527	24.6981	20.0055
		tr|A0A140T8E6|A0A140T8E6_CANLF	Junction plakoglobin OS=Canis lupus familiaris OX=9615	JUP	tr|A0A140T8E6|A0A140T8E6_CANLF;CON_sp|P14923|PLAK_HUMAN	30.2549	0.295843		1.1148	0.415129	0.295843	3	32	32	57.5	81.758	744	0	231.6	12390000000	269340000	792	30.4027	30.0129	30.1842	30.3255	30.5624	30.8022	30.4654	30.2787
+		tr|L7N0I3|L7N0I3_CANLF	40S ribosomal protein S24 OS=Canis lupus familiaris OX=9615		tr|L7N0I3|L7N0I3_CANLF;tr|J9NTE7|J9NTE7_CANLF;tr|E2RLG6|E2RLG6_CANLF;tr|J9NRJ3|J9NRJ3_CANLF;tr|E2QSD1|E2QSD1_CANLF;tr|L7N0H8|L7N0H8_CANLF;tr|L7N0B1|L7N0B1_CANLF;tr|J9PAP2|J9PAP2_CANLF;tr|J9P0U8|J9P0U8_CANLF;tr|H9GWG6|H9GWG6_CANLF;tr|F1PH35|F1PH35_CANLF;tr|E2R5M3|E2R5M3_CANLF;tr|E2QWF8|E2QWF8_CANLF;tr|L7N065|L7N065_CANLF	20.7899	1.57129		0.641456	0.415424	1.57129	14	2	2	15.9	15.314	132	1	-2	6308500	901210	2	16.842	20.5358	21.0439	17.224	20.6865	21.0929	19.2381	20.9135
		tr|E2RK00|E2RK00_CANLF	Dynein light chain OS=Canis lupus familiaris OX=9615	DYNLL1	tr|E2RK00|E2RK00_CANLF	24.7269	0.297369		1.05411	0.415606	0.297369	1	4	4	28.1	10.366	89	0	9.2368	146410000	29282000	23	24.6912	25.1394	24.7627	24.5382	25.1131	24.8704	25.1787	25.1588
		tr|E2R2C3|E2R2C3_CANLF	Glucose-6-phosphate isomerase OS=Canis lupus familiaris OX=9615	GPI	tr|E2R2C3|E2R2C3_CANLF	21.7484	1.47571		0.641073	0.415937	1.47571	1	2	2	5.6	62.837	558	0	9.4787	73852000	2735300	17	21.6269	22.1572	21.7484	17.5653	22.1081	22.8806	22.245	21.7669
		tr|J9NWU3|J9NWU3_CANLF	Keratin associated protein 16-1 OS=Canis lupus familiaris OX=9615	KRTAP16-1	tr|J9NWU3|J9NWU3_CANLF	24.6324	2.41047		0.60987	0.416281	2.41047	1	3	3	5.6	53.584	515	0	6.2213	100940000	6308700	12	19.9269	17.1137	25.1818	24.083	23.8981	23.6893	24.255	24.1048
		tr|E2RIG3|E2RIG3_CANLF	RB transcriptional corepressor like 2 OS=Canis lupus familiaris OX=9615	RBL2	tr|E2RIG3|E2RIG3_CANLF	27.5336	0.501211		0.822509	0.417984	0.501211	1	2	2	2.3	128.27	1139	0	4.4222	2407100000	37610000	27	28.5204	27.5351	27.3218	27.532	27.8888	28.5077	28.4112	28.1065
		tr|E2RQ14|E2RQ14_CANLF	Annexin OS=Canis lupus familiaris OX=9615	ANXA5	tr|E2RQ14|E2RQ14_CANLF	19.7465	1.52739		0.60932	0.419852	1.52739	1	4	4	15.9	35.943	321	0	5.2139	4759400	216340	4	19.7465	17.785	15.2312	18.2108	21.2004	19.5962	18.2261	18.0604
		tr|J9P4S8|J9P4S8_CANLF	Ubiquitin-conjugating enzyme E2 N OS=Canis lupus familiaris OX=9615	LOC608680	tr|J9P4S8|J9P4S8_CANLF;tr|J9P3Q3|J9P3Q3_CANLF;tr|F1PYX5|F1PYX5_CANLF;tr|J9P6S1|J9P6S1_CANLF;tr|J9PA16|J9PA16_CANLF	23.1071	1.99903		0.596087	0.422597	1.99903	6	3	3	30.3	17.142	152	0	9.0025	46501000	4650100	4	22.9796	23.1071	23.1604	16.7703	23.4164	23.7218	23.2134	23.6619
		tr|F1P8U3|F1P8U3_CANLF	GM2 ganglioside activator OS=Canis lupus familiaris OX=9615	GM2A	tr|F1P8U3|F1P8U3_CANLF	27.6562	-0.34755		0.919725	0.42412	-0.34755	1	8	8	32.7	21.577	196	0	25.512	1063700000	106370000	62	27.7033	27.9647	27.47	27.6091	27.5682	27.3608	26.8765	27.5513
		tr|L7N0L3|L7N0L3_CANLF	Histone H4 OS=Canis lupus familiaris OX=9615		tr|L7N0L3|L7N0L3_CANLF;tr|J9NRV0|J9NRV0_CANLF;tr|F2Z4N2|F2Z4N2_CANLF	31.1355	-0.441104		0.766377	0.452706	-0.441104	4	14	14	72.9	10.709	96	0	62.692	11225000000	1870900000	376	31.0164	31.2546	31.3631	31.0164	30.9264	29.9421	30.8336	31.1839
		eq|Q15323.3C|KRT34_CANIS	KRT34 Canis lupus familiaris keratin 34 (KRT34) (Vetsuisse), Length=393, Q15323.3 Human= Keratin, type I cuticular Ha1 Blast Score=689 E=0, Length=416	KRT34	eq|Q15323.3C|KRT34_CANIS;tr|F1PZD8|F1PZD8_CANLF	36.3266	-0.267367		1.03268	0.454336	-0.267367	2	83	24	96.2	44.862	393	0	323.31	1120000000000	44902000000	4596	36.3259	36.5358	36.3006	36.3272	36.4531	35.8827	36.0277	36.0565
	+	CON_sp|Q8N1N4-2|K2C78_HUMAN	Isoform 2 of Keratin, type II cytoskeletal 78 OS=Homo sapiens OX=9606	KRT78	CON_sp|Q8N1N4-2|K2C78_HUMAN;CON_sp|Q8N1N4|K2C78_HUMAN	23.0565	-0.475697		0.70668	0.476058	-0.475697	2	6	2	11.2	45.017	410	0	3.5527	89768000	3740300	18	23.8125	22.476	23.0681	23.045	22.9193	22.4311	22.2163	22.932
		tr|E2QUA8|E2QUA8_CANLF	Cytochrome c oxidase subunit 4I1 OS=Canis lupus familiaris OX=9615	COX4I1	tr|E2QUA8|E2QUA8_CANLF	23.5795	0.317675		0.744084	0.4833	0.317675	1	2	2	14.2	19.575	169	0.0062696	3.063	66184000	6016800	6	23.7122	23.4468	23.3834	24.0038	24.241	23.8163	24.1746	23.5851
		tr|E2R9G7|E2R9G7_CANLF	60S ribosomal protein L11 isoform 2 OS=Canis lupus familiaris OX=9615	RPL11	tr|E2R9G7|E2R9G7_CANLF	22.6415	0.9359		0.531275	0.484199	0.9359	1	2	2	14.6	20.252	178	0	6.2341	28153000	2815300	7	22.8123	22.6415	19.4025	22.22	22.9882	22.9412	22.3117	22.5788
		tr|A7XY82|A7XY82_CANLF	Pmel17 OS=Canis lupus familiaris OX=9615	Pmel17	tr|A7XY82|A7XY82_CANLF;tr|F1PVD8|F1PVD8_CANLF	23.1351	2.25352		0.485207	0.484815	2.25352	2	3	3	8.2	68.293	644	0	13.633	30627000	1531300	5	23.1351	17.3612	15.5815	17.9957	20.9446	24.4446	18.1058	19.5924
		sp|P60952|CDC42_CANLF	Cell division control protein 42 homolog OS=Canis lupus familiaris OX=9615	CDC42	sp|P60952|CDC42_CANLF;tr|J9P730|J9P730_CANLF	22.6905	0.244839		0.948385	0.485013	0.244839	3	3	2	20.4	21.258	191	0	4.2466	36424000	4047100	3	22.9481	22.8071	22.5258	22.5739	23.0863	22.9615	23.0736	22.7128
		tr|J9NYC2|J9NYC2_CANLF	Uncharacterized protein OS=Canis lupus;similar to: P60903.2 Protein S100-A10	S100A10	tr|J9NYC2|J9NYC2_CANLF;tr|J9P5V4|J9P5V4_CANLF;tr|E2RGM0|E2RGM0_CANLF	23.6917	1.61533		0.547946	0.485065	1.61533	3	2	2	35.1	11.217	97	0	4.404	76614000	19153000	12	24.8703	18.6673	23.6917	22.8581	23.6306	23.8411	24.4382	24.6389
		tr|F1PK60|F1PK60_CANLF	Transglutaminase 3 OS=Canis lupus familiaris OX=9615	TGM3	tr|F1PK60|F1PK60_CANLF	25.511	-0.369174		0.691765	0.485132	-0.369174	1	11	11	16.6	77.674	694	0	25.441	458710000	11188000	81	25.6161	25.877	25.4058	25.2094	25.5092	25.2159	24.5373	25.3692
		tr|F1PHQ0|F1PHQ0_CANLF	Clathrin heavy chain OS=Canis lupus familiaris OX=9615	CLTC	tr|F1PHQ0|F1PHQ0_CANLF	21.8968	0.931934		0.574141	0.485211	0.931934	2	7	7	6.9	191.63	1675	0	13.757	68080000	756440	10	23.2091	21.0456	22.2079	21.5856	22.6138	24.5602	22.9388	21.6632
		tr|J9PB22|J9PB22_CANLF	Histone H3 OS=Canis lupus familiaris OX=9615	LOC611519	tr|J9PB22|J9PB22_CANLF	29.6353	-0.355239		0.731544	0.485325	-0.355239	1	7	7	44.9	15.404	136	0	53.519	4111000000	1027800000	211	29.5034	29.5902	29.762	29.6805	29.5743	28.6425	29.2372	29.6612
		tr|F1PZL0|F1PZL0_CANLF	Gasdermin A OS=Canis lupus familiaris OX=9615	GSDMA	tr|F1PZL0|F1PZL0_CANLF	23.7426	-0.396038		0.686095	0.486494	-0.396038	1	2	2	8.1	49.785	446	0	5.5376	111980000	4665700	17	24.6285	23.8866	23.5987	23.4354	23.3965	23.5406	23.7224	23.3055
		tr|F1PUU1|F1PUU1_CANLF	Casein kinase 1 alpha 1 OS=Canis lupus familiaris OX=9615	CSNK1A1	tr|F1PUU1|F1PUU1_CANLF;tr|F1PUU0|F1PUU0_CANLF	23.8902	-0.351107		0.710102	0.487013	-0.351107	3	7	7	27.6	38.854	337	0	14.324	131220000	6906400	40	24.3923	23.9345	23.8458	23.3657	23.7412	23.2153	23.6717	23.5058
		tr|E5Q8W5|E5Q8W5_CANLF	Galectin OS=Canis lupus familiaris OX=9615	LGALS3	tr|E5Q8W5|E5Q8W5_CANLF;sp|P38486|LEG3_CANLF;tr|F6PME1|F6PME1_CANLF	27.9095	0.197553		1.14026	0.487308	0.197553	3	10	10	32.1	29.505	287	0	27.076	1792100000	199130000	160	27.8424	27.9958	27.8316	27.9766	28.0097	28.0196	28.3461	28.0613
		tr|E2R974|E2R974_CANLF	Uncharacterized protein OS=Canis lupus;similar to: P15090.3 Fatty acid-binding protein, adipocyte	FABP4	tr|E2R974|E2R974_CANLF;tr|J9NZ87|J9NZ87_CANLF;tr|J9PB83|J9PB83_CANLF;tr|J9P3C7|J9P3C7_CANLF	21.9523	2.44616		0.508802	0.487351	2.44616	8	6	6	40.2	14.723	132	0	14.002	62138000	7767200	16	19.5461	21.9136	17.5819	21.991	17.007	24.0762	25.6647	24.0694
		tr|E2RLY5|E2RLY5_CANLF	Leucine aminopeptidase 3 OS=Canis lupus familiaris OX=9615	LAP3	tr|E2RLY5|E2RLY5_CANLF	27.61	-0.27909		0.841331	0.487421	-0.27909	1	22	22	62.8	56.188	519	0	93.6	2357000000	84179000	208	27.2418	27.629	27.9369	27.5911	27.2679	27.5754	27.2023	27.2368
		tr|F1PFZ6|F1PFZ6_CANLF	Histone H2A OS=Canis lupus familiaris OX=9615		tr|F1PFZ6|F1PFZ6_CANLF;tr|J9P664|J9P664_CANLF;tr|J9P5B1|J9P5B1_CANLF;tr|J9NRH7|J9NRH7_CANLF;tr|J9JHP2|J9JHP2_CANLF;tr|F1P790|F1P790_CANLF;CON_sp|Q93077|H2A1C_HUMAN;CON_sp|Q7L7L0|H2A3_HUMAN;CON_sp|P04908|H2A1B_HUMAN;tr|F1P7D1|F1P7D1_CANLF;tr|J9NZY9|J9NZY9_CANLF;tr|J9P0B2|J9P0B2_CANLF;tr|E2QX34|E2QX34_CANLF;tr|E2RNB0|E2RNB0_CANLF;CON_sp|P16104|H2AX_HUMAN;CON_sp|Q8IUE6|H2A2B_HUMAN	23.8361	0.309461		0.796369	0.487919	0.309461	16	8	2	60.9	13.91	128	0	7.2227	85454000	17091000	26	23.8795	23.896	23.7926	23.5599	23.8726	23.8572	24.6089	24.0272
		tr|E2RGN6|E2RGN6_CANLF	Prohibitin 2 OS=Canis lupus familiaris OX=9615	PHB2	tr|E2RGN6|E2RGN6_CANLF	22.6017	-0.548254		0.653059	0.4882	-0.548254	1	4	4	14.4	33.453	299	0	8.2762	63713000	2896100	16	23.039	23.5309	21.8529	22.1644	22.4218	21.9768	22.0616	21.934
		tr|E2QUT7|E2QUT7_CANLF	Keratin 72 OS=Canis lupus familiaris OX=9615	KRT72	tr|E2QUT7|E2QUT7_CANLF;eq|Q14CN4.2|KRT72_CANIS;eq|Q7RTS7.2|KRT74_CANIS;tr|L7N0P4|L7N0P4_CANLF	33.0793	-0.299625		0.851647	0.488227	-0.299625	4	13	3	19.6	57.054	525	0	13.079	89396000000	2793600000	612	33.3645	33.0849	32.7516	33.0738	33.1406	32.6645	32.609	32.6623
		tr|E2R691|E2R691_CANLF	Peptidyl arginine deiminase 3 OS=Canis lupus familiaris OX=9615	PADI3	tr|E2R691|E2R691_CANLF	25.3527	0.520861		0.621903	0.488235	0.520861	4	11	11	27.1	75.03	664	0	37.611	578550000	20663000	69	25.1587	25.4537	25.2517	25.4937	25.3765	26.9954	25.7492	25.3203
		tr|E2QSZ9|E2QSZ9_CANLF	Calcium homeostasis modulator family member 4 OS=Canis lupus familiaris OX=9615	CALHM4	tr|E2QSZ9|E2QSZ9_CANLF;tr|J9NYZ5|J9NYZ5_CANLF	26.9577	-0.300229		0.831589	0.488331	-0.300229	2	8	8	27.7	35.226	314	0	21.452	937330000	58583000	91	26.8136	27.0811	26.9416	26.9739	26.7257	26.1794	26.7007	27.0035
		tr|E2R761|E2R761_CANLF	L-lactate dehydrogenase OS=Canis lupus familiaris OX=9615	LDHB	tr|E2R761|E2R761_CANLF;tr|F1PIB3|F1PIB3_CANLF;tr|J9P3N9|J9P3N9_CANLF;tr|J9JHZ0|J9JHZ0_CANLF;tr|J9NT18|J9NT18_CANLF;tr|J9NU05|J9NU05_CANLF	27.5939	0.263714		0.906855	0.488575	0.263714	8	17	17	60.8	36.622	334	0	66.139	2085300000	122670000	196	27.6758	27.6468	27.535	27.5411	28.0162	27.619	28.1903	27.628
		sp|Q8MJ47|PP1B_CANLF	Serine/threonine-protein phosphatase PP1-beta catalytic subunit OS=Canis lupus familiaris OX=9615	PPP1CB	sp|Q8MJ47|PP1B_CANLF;tr|F1P7S9|F1P7S9_CANLF;sp|Q8MJ46|PP1G_CANLF;tr|L7N0D0|L7N0D0_CANLF;tr|E2QXE0|E2QXE0_CANLF;tr|J9P5A8|J9P5A8_CANLF;sp|Q8WMS6|PP1A_CANLF	24.0298	-0.388887		0.677074	0.489121	-0.388887	7	4	4	24.2	37.186	327	0	16.645	125560000	7386100	39	24.1726	24.1105	23.7126	23.949	24.1774	23.4229	22.9779	23.8111
		tr|F1P922|F1P922_CANLF	Keratin associated protein 8-1 OS=Canis lupus familiaris OX=9615	KRTAP8-1	tr|F1P922|F1P922_CANLF	29.5028	0.918523		0.542207	0.489652	0.918523	1	2	2	12.7	6.9656	63	0	3.7116	10356000000	10356000000	201	32.2255	29.3229	29.3298	29.6758	31.7747	30.1031	31.3666	30.9836
+		tr|F1Q1A8|F1Q1A8_CANLF	Rho GTPase activating protein 4 OS=Canis lupus familiaris OX=9615	ARHGAP4	tr|F1Q1A8|F1Q1A8_CANLF	23.7729	-2.23372		0.518385	0.489972	-2.23372	1	2	2	1.9	105.51	961	1	-2	116070000	2579200	7	25.1416	23.7729	23.6266	21.1904	18.3698	17.7911	24.1791	24.4564
		tr|E2R708|E2R708_CANLF	Uncharacterized protein OS=Canis lupus;similar to: O76015.3 Keratin, type I cuticular Ha8	KRT38	tr|E2R708|E2R708_CANLF;eq|O76015.3B|KRT38_CANIS	29.5601	-2.15573		0.482209	0.490061	-2.15573	2	62	10	90.8	50.525	455	0	275.5	12314000000	424620000	370	29.2242	28.806	31.0673	29.896	22.7654	26.2387	29.5969	31.7696
	+	CON_sp|O76009|KT33A_HUMAN	Keratin, type I cuticular Ha3-I OS=Homo sapiens OX=9606	KRT33A	CON_sp|O76009|KT33A_HUMAN	25.3425	2.25848		0.51153	0.490667	2.25848	1	37	5	56.7	45.94	404	0	28.164	303310000	10832000	8	26.2234	18.377	24.4616	19.0401	22.9485	23.8495	25.0972	25.2409
		tr|E2QXA3|E2QXA3_CANLF	Acyl-CoA dehydrogenase very long chain OS=Canis lupus familiaris OX=9615	ACADVL	tr|E2QXA3|E2QXA3_CANLF;tr|J9P0B6|J9P0B6_CANLF	20.893	1.34793		0.540999	0.493147	1.34793	2	4	4	8.6	74.04	687	0	8.6449	33631000	782120	4	20.893	18.028	18.9636	19.5123	19.0497	23.2754	19.2497	21.214
		tr|E2QYD8|E2QYD8_CANLF	Ribosomal protein L35a OS=Canis lupus familiaris OX=9615	RPL35A	tr|E2QYD8|E2QYD8_CANLF	23.2182	1.04027		0.505129	0.503512	1.04027	2	3	3	24.5	12.538	110	0	4.2715	49070000	7010000	4	23.1931	23.2182	23.35	19.5945	23.2199	24.0539	23.2073	23.0358
		tr|L7N0H0|L7N0H0_CANLF	Uncharacterized protein OS=Canis lupus;similar to: Q15323.3 Keratin, type I cuticular Ha1	KRT34	tr|L7N0H0|L7N0H0_CANLF	35.0167	-0.22924		0.867577	0.515588	-0.22924	1	78	12	95.8	46.509	409	0	323.31	426000000000	15794000000	1324	35.0266	35.0068	35.1253	34.6489	34.8218	34.4754	34.7952	34.7982
		tr|E2R574|E2R574_CANLF	Uncharacterized protein OS=Canis lupus;similar to: P26641.3 Elongation factor 1-gamma	EEF1G	tr|E2R574|E2R574_CANLF;tr|J9PAV3|J9PAV3_CANLF	23.4121	1.26505		0.478983	0.521422	1.26505	4	3	3	8.7	50.163	437	0	10.404	55539000	2314100	12	23.4121	23.583	23.0141	18.7389	23.6541	24.1212	22.5968	23.4362
		tr|E2RMZ3|E2RMZ3_CANLF	Ferritin OS=Canis lupus familiaris OX=9615		tr|E2RMZ3|E2RMZ3_CANLF;sp|Q53VB8|FRIL_CANLF;tr|J9P5S0|J9P5S0_CANLF	24.3291	-0.565578		0.531503	0.523318	-0.565578	4	4	4	36.6	20.052	175	0	8.7009	84449000	7677200	16	24.9712	23.7218	24.9363	23.2281	24.1992	23.1088	23.6682	23.619
		sp|P54714|TPIS_CANLF	Triosephosphate isomerase OS=Canis lupus familiaris OX=9615	TPI1	sp|P54714|TPIS_CANLF;tr|A0A0A0MPD0|A0A0A0MPD0_CANLF	24.8617	0.430897		0.577873	0.525609	0.430897	2	6	6	41.4	26.714	249	0	24.814	235540000	13855000	22	24.7328	24.9906	24.4699	25.5014	25.5752	25.9764	25.1558	24.7108
		tr|J9P8E0|J9P8E0_CANLF	Uncharacterized protein OS=Canis lupus;similar to: Q8IUC0.2 Keratin-associated protein 13-1	KRTAP13-1	tr|J9P8E0|J9P8E0_CANLF	27.893	0.617778		0.525161	0.527548	0.617778	1	7	7	62.4	18.153	165	0	56.598	1926600000	240820000	201	27.0197	28.3557	28.3114	27.4746	28.9486	28.7072	28.859	27.1176
		tr|J9PAQ8|J9PAQ8_CANLF	GTP cyclohydrolase I feedback regulator OS=Canis lupus familiaris OX=9615	GCHFR	tr|J9PAQ8|J9PAQ8_CANLF	23.1287	0.32789		0.656416	0.527569	0.32789	1	3	3	64.3	9.6491	84	0	9.1242	49704000	12426000	12	23.2741	23.3541	22.6951	22.9833	23.155	23.9461	23.3628	23.1542
	+	CON_sp|P02662|CASA1_BOVIN	Alpha-S1-casein OS=Bos taurus OX=9913	CSN1S1	CON_sp|P02662|CASA1_BOVIN	23.7949	-1.1058		0.457156	0.548444	-1.1058	1	6	6	30.4	24.529	214	0	21.302	217390000	21739000	29	23.1908	23.0907	27.0886	24.3991	22.5027	23.8472	22.3106	24.6855
+		tr|J9P6H1|J9P6H1_CANLF	Dynein axonemal heavy chain 5 OS=Canis lupus familiaris OX=9615	DNAH5	tr|J9P6H1|J9P6H1_CANLF;tr|F1P6C6|F1P6C6_CANLF;tr|F1P6D8|F1P6D8_CANLF	26.9895	-2.92733		0.423241	0.55314	-2.92733	3	2	2	0.9	388.6	3391	1	-2	516670000	2823300	5	27.263	18.4799	17.4567	26.7161	16.9551	24.1302	17.6988	19.4223
+		tr|F1PWM1|F1PWM1_CANLF	Uncharacterized protein OS=Canis lupus;similar to: Q9UPS8.4 Ankyrin repeat domain-containing protein	ANKRD26	tr|F1PWM1|F1PWM1_CANLF;tr|H9GWQ7|H9GWQ7_CANLF;tr|L7N0G0|L7N0G0_CANLF;tr|L7N0J3|L7N0J3_CANLF;tr|L7N0M1|L7N0M1_CANLF		23.5803		0.428469	0.560591	1.60562	5	2	2	1.8	189.9	1663	1	-2	26914000	299040	2	18.6523	16.6763	16.6562	17.9396	16.0594	23.5803	18.4838	18.2235
+		tr|F1PYP9|F1PYP9_CANLF	Lymphoid restricted membrane protein OS=Canis lupus familiaris OX=9615	LRMP	tr|F1PYP9|F1PYP9_CANLF	30.0953	0.231255		0.735388	0.561326	0.231255	1	2	2	4.6	55.705	498	1	-2	10678000000	395490000	22	29.8798	30.0655	30.1251	30.4639	30.3825	30.5786	30.3789	30.1194
		tr|E2RM17|E2RM17_CANLF	TAO kinase 3 OS=Canis lupus familiaris OX=9615	TAOK3	tr|E2RM17|E2RM17_CANLF	23.8753	-23.8753		0.431658	0.561896	-1.65478	1	2	2	2.2	105.46	898	0	4.456	25194000	629840	3	18.3972	17.0827	23.8753	18.2462	17.5612	16.7653	20.0028	16.6529
		tr|E2R8G3|E2R8G3_CANLF	Uncharacterized protein OS=Canis lupus;similar to: P62899.1 60S ribosomal protein L31	RPL31	tr|E2R8G3|E2R8G3_CANLF;tr|J9P3J8|J9P3J8_CANLF;tr|J9NYL5|J9NYL5_CANLF;tr|J9NUD9|J9NUD9_CANLF;tr|J9NZC0|J9NZC0_CANLF;tr|J9P252|J9P252_CANLF;tr|J9P080|J9P080_CANLF;tr|J9NZY0|J9NZY0_CANLF	21.9397	1.4848		0.426133	0.56339	1.4848	14	3	3	31.2	14.463	125	0	4.1	27667000	3952400	4	21.9397	16.4933	18.0927	17.022	21.2332	21.7518	18.2792	18.2227
		tr|H9GW49|H9GW49_CANLF	Uncharacterized protein OS=Canis lupus;similar to: P11142.1 Heat shock cognate 71 kDa protein	HSPA8	tr|H9GW49|H9GW49_CANLF;tr|E2R0T6|E2R0T6_CANLF	22.734	1.59251		0.430574	0.563816	1.59251	2	7	3	12.1	70.993	646	0	6.4441	26870000	814250	6	18.5739	17.1143	21.9114	23.5565	22.9005	22.8473	21.9614	19.8171
		tr|E2RLB6|E2RLB6_CANLF	NADH dehydrogenase [ubiquinone] 1 subunit C2 OS=Canis lupus familiaris OX=9615	NDUFC2	tr|E2RLB6|E2RLB6_CANLF	22.7902	1.14695		0.428064	0.577213	1.14695	1	2	2	20	13.989	120	0	4.8457	29516000	3689500	3	22.7902	22.916	22.5393	17.9957	22.6629	22.5647	22.8319	22.7695
		tr|J9NWA1|J9NWA1_CANLF	Cullin 7 OS=Canis lupus familiaris OX=9615	CUL7	tr|J9NWA1|J9NWA1_CANLF;tr|E2RCF7|E2RCF7_CANLF	25.7673	-25.7673		0.408762	0.581475	-1.803	2	2	2	1.4	189.94	1683	0.0092025	2.7729	305740000	3774600	1	25.7673	17.126	18.8664	18.5913	18.7578	18.1826	17.6372	18.5615
+		tr|E2QX02|E2QX02_CANLF	RNA exonuclease 1 homolog OS=Canis lupus familiaris OX=9615	REXO1	tr|E2QX02|E2QX02_CANLF	28.1545	-28.1545		0.396724	0.583187	-2.42098	1	2	2	0.9	130.25	1208	1	-2	898730000	13617000	3	18.2616	19.0232	15.9856	28.1545	17.8471	18.1844	17.7687	17.9408
		tr|J9PBC9|J9PBC9_CANLF	Uncharacterized protein OS=Canis lupus;similar to: P56134.3 ATP synthase subunit f, mitochondrial	ATP5J2	tr|J9PBC9|J9PBC9_CANLF;tr|F1PI65|F1PI65_CANLF;tr|J9P2N3|J9P2N3_CANLF;tr|F1PVQ7|F1PVQ7_CANLF	22.9346	0.332175		0.550837	0.583403	0.332175	4	2	2	22.7	10.28	88	0	3.7636	44915000	11229000	8	23.0137	23.2819	22.8555	22.4201	22.8026	23.7897	23.001	23.3065
		tr|E2R0V4|E2R0V4_CANLF	Caspase 14 OS=Canis lupus familiaris OX=9615	CASP14	tr|E2R0V4|E2R0V4_CANLF;tr|F1PXJ6|F1PXJ6_CANLF	24.3377	2.48608		0.394583	0.584109	2.48608	2	4	4	29.2	26.831	236	0	11.34	50627000	3375100	9	24.3377	17.5554	17.9445	18.2933	15.32	23.7321	24.9585	24.0645
		tr|F1PC31|F1PC31_CANLF	Phospholipase A2 OS=Canis lupus familiaris OX=9615	PLA2G4B	tr|F1PC31|F1PC31_CANLF;tr|J9P7J6|J9P7J6_CANLF	21.6456	1.55751		0.408131	0.586644	1.55751	2	2	2	3.7	88.544	784	0	4.8416	16560000	571030	7	21.9286	16.7082	21.3625	17.5265	22.0848	22.6928	17.9991	20.9792
		tr|E2QVP0|E2QVP0_CANLF	Phospholipase D family member 3 OS=Canis lupus familiaris OX=9615	PLD3	tr|E2QVP0|E2QVP0_CANLF	24.7928	-0.565399		0.442295	0.598667	-0.565399	1	4	4	9	54.692	490	0	10.793	251610000	13978000	28	24.7762	24.9565	24.8095	24.3743	25.0344	24.7564	22.5486	24.3154
		tr|E2R831|E2R831_CANLF	Keratin 82 OS=Canis lupus familiaris OX=9615	KRT82	tr|E2R831|E2R831_CANLF;eq|Q9NSB4.3|KRT82_CANIS	31.4609	-0.253773		0.599546	0.600674	-0.253773	2	44	31	74.1	56.684	518	0	323.31	26069000000	766720000	825	31.2114	31.5614	31.8103	31.3605	31.428	31.5434	31.0624	30.8948
		tr|E2RI34|E2RI34_CANLF	Uncharacterized protein OS=Canis lupus;similar to: P46776.2 60S ribosomal protein L27a	RPL27A	tr|E2RI34|E2RI34_CANLF;tr|F1Q0S5|F1Q0S5_CANLF;tr|F1PWI8|F1PWI8_CANLF	22.372	0.856819		0.412502	0.601903	0.856819	3	2	2	22.3	16.577	148	0	3.8708	27359000	3908400	6	22.372	23.0114	22.3485	19.0059	22.646	22.6638	22.0973	22.7581
		tr|F1PRL5|F1PRL5_CANLF	Solute carrier family 25 member 5 OS=Canis lupus familiaris OX=9615	SLC25A5	tr|F1PRL5|F1PRL5_CANLF;tr|F6X895|F6X895_CANLF;tr|E2R685|E2R685_CANLF;tr|E2RRG4|E2RRG4_CANLF	26.5289	-0.255934		0.570145	0.607043	-0.255934	4	6	6	15.8	33.017	298	0	17.987	613690000	30685000	82	26.514	26.4623	26.5437	26.5698	26.3642	26.1601	25.7694	26.7723
		tr|E2QWY6|E2QWY6_CANLF	Ribosomal protein S2 OS=Canis lupus familiaris OX=9615	RPS2	tr|E2QWY6|E2QWY6_CANLF;tr|J9P0D3|J9P0D3_CANLF	21.0626	0.558116		0.432018	0.609519	0.558116	2	2	2	8.2	31.249	293	0	5.7561	15894000	882980	7	20.6607	21.5201	20.7684	21.3568	20.965	22.1551	20.5462	22.872
		tr|F1Q3Y0|F1Q3Y0_CANLF	Profilin OS=Canis lupus familiaris OX=9615	PFN1	tr|F1Q3Y0|F1Q3Y0_CANLF	22.8561	0.317212		0.500792	0.616487	0.317212	1	2	2	22.4	10.625	98	0	4.2353	44351000	6335800	10	22.5232	22.5964	23.1157	23.5447	23.4268	23.6317	23.077	22.9135
		tr|F1Q4D3|F1Q4D3_CANLF	Acid phosphatase, prostate OS=Canis lupus familiaris OX=9615	ACPP	tr|F1Q4D3|F1Q4D3_CANLF	24.9447	-0.25436		0.543209	0.617042	-0.25436	1	6	6	20.8	47.897	418	0	22.441	370670000	21804000	38	24.9298	25.6312	24.8214	24.9596	24.5221	25.0384	24.7936	24.9705
		tr|J9P6S8|J9P6S8_CANLF	Histone H2B OS=Canis lupus familiaris OX=9615	LOC488303	tr|J9P6S8|J9P6S8_CANLF;tr|H9GWB1|H9GWB1_CANLF;tr|J9NS47|J9NS47_CANLF;tr|E2RNW2|E2RNW2_CANLF;tr|L7N0M5|L7N0M5_CANLF;tr|L7N0M4|L7N0M4_CANLF;tr|J9NX76|J9NX76_CANLF;tr|E2RNW3|E2RNW3_CANLF;tr|J9P2Y4|J9P2Y4_CANLF;tr|L7N0M7|L7N0M7_CANLF;tr|J9NTD9|J9NTD9_CANLF;tr|L7N0C3|L7N0C3_CANLF	30.281	-0.331547		0.47538	0.617617	-0.331547	13	10	10	61.1	13.89	126	0	46.74	7190700000	1027200000	353	30.1678	30.3943	30.4765	29.9636	29.9603	29.0783	30.2467	30.3907
	+	CON_sp|P04406|G3P_HUMAN	Glyceraldehyde-3-phosphate dehydrogenase OS=Homo sapiens OX=9606	GAPDH	CON_sp|P04406|G3P_HUMAN;CON_sp|P04406-2|G3P_HUMAN	25.5296	2.21094		0.354238	0.618206	2.21094	2	13	4	53.1	36.053	335	0	14.501	83714000	4924400	14	17.6508	17.2976	18.9275	25.5296	25.474	16.7752	23.6843	22.3158
		tr|F1PHR2|F1PHR2_CANLF	Pyruvate kinase OS=Canis lupus familiaris OX=9615	PKM	tr|F1PHR2|F1PHR2_CANLF	22.974	1.65005		0.355803	0.618857	1.65005	2	5	5	15.4	59.657	547	0	18.064	122010000	3486000	12	23.1688	18.9982	17.0977	22.7792	23.2939	24.756	22.1479	18.4464
		tr|F1PCH3|F1PCH3_CANLF	Enolase 1 OS=Canis lupus familiaris OX=9615	ENO1	tr|F1PCH3|F1PCH3_CANLF	23.3851	0.353096		0.470019	0.618869	0.353096	4	7	7	23.5	46.805	429	0	20.778	204600000	9300000	18	23.777	23.1657	23.422	23.3483	24.063	24.4256	23.6828	22.9539
		tr|J9P8U3|J9P8U3_CANLF	Uncharacterized protein OS=Canis lupus;similar to: Q7Z794.3 Keratin, type II cytoskeletal 1b	KRT77	tr|J9P8U3|J9P8U3_CANLF	24.0271	1.67882		0.352114	0.620061	1.67882	1	5	3	25.7	27.497	265	0	28.225	239100000	18392000	9	24.3967	18.687	23.6575	17.7495	19.3602	23.5268	24.0926	24.2264
		tr|E2RPJ6|E2RPJ6_CANLF	Lysozyme g-like protein OS=Canis lupus familiaris OX=9615	LYG1	tr|E2RPJ6|E2RPJ6_CANLF	28.1905	-0.331874		0.465933	0.621415	-0.331874	1	8	8	50.8	21.534	197	0	51.363	1393300000	154810000	119	28.2088	28.6132	27.2648	28.1722	27.9737	27.455	27.4935	28.0093
		tr|E2RRH0|E2RRH0_CANLF	Keratin associated protein 27-1 OS=Canis lupus familiaris OX=9615	KRTAP27-1	tr|E2RRH0|E2RRH0_CANLF	24.7655	-0.400797		0.450929	0.622126	-0.400797	1	2	2	15.7	22.492	210	0	8.1212	126750000	12675000	16	24.8893	24.6417	24.9254	24.1079	25.0646	24.4045	24.1267	23.3653
		tr|E2R461|E2R461_CANLF	Uncharacterized protein OS=Canis lupus;similar to: P78385.2 Keratin, type II cuticular Hb3	KRT83	tr|E2R461|E2R461_CANLF;eq|P78385.2|KRT83_CANIS	35.1213	-0.168146		0.672707	0.624985	-0.168146	3	134	25	99.6	53.557	487	0	323.31	460000000000	15334000000	3716	35.3317	35.1893	35.0534	34.9162	35.0743	34.7753	35.1078	34.8605
		tr|E2QW06|E2QW06_CANLF	ATP synthase peripheral stalk-membrane subunit b OS=Canis lupus familiaris OX=9615	ATP5PB	tr|E2QW06|E2QW06_CANLF	23.5654	0.591741		0.382293	0.628079	0.591741	1	2	2	9	28.806	256	0	4.5032	103150000	6446900	14	22.6677	22.9227	24.4803	24.2081	24.5774	22.8126	24.0902	25.1655
		tr|F6XWS5|F6XWS5_CANLF	Collagen type XII alpha 1 chain OS=Canis lupus familiaris OX=9615	COL12A1	tr|F6XWS5|F6XWS5_CANLF;tr|J9P6G0|J9P6G0_CANLF		26.3487		0.33453	0.629797	1.69366	2	11	11	7	332.41	3061	0	29.479	282210000	1946200	8	20.0043	19.0397	17.6096	19.1912	21.2729	26.3487	17.104	17.8938
+		tr|J9P187|J9P187_CANLF	Myosin IXA OS=Canis lupus familiaris OX=9615	MYO9A	tr|J9P187|J9P187_CANLF;tr|E2RNI0|E2RNI0_CANLF	23.1522	1.39615		0.347375	0.63005	1.39615	2	2	2	0.7	294.31	2560	1	-2	45605000	332880	2	18.3241	20.8988	18.4324	23.1522	24.1986	18.997	19.8145	23.3821
		tr|E2RSF6|E2RSF6_CANLF	Wnt family member 10B OS=Canis lupus familiaris OX=9615	WNT10B	tr|E2RSF6|E2RSF6_CANLF;tr|E2RNQ7|E2RNQ7_CANLF;tr|J9NWP6|J9NWP6_CANLF	24.5254	0.261522		0.480849	0.630224	0.261522	7	5	5	29.8	20.601	181	0	16.552	152430000	15243000	30	25.0849	24.6799	24.3709	24.1917	25.2008	24.4887	24.94	24.744
		tr|E2QYQ0|E2QYQ0_CANLF	Adenine phosphoribosyltransferase OS=Canis lupus familiaris OX=9615	APRT	tr|E2QYQ0|E2QYQ0_CANLF	22.9126	-0.946595		0.35045	0.631243	-0.946595	1	3	3	20.6	19.691	180	0	5.5056	45390000	3491600	10	22.7219	23.0224	22.8027	23.9012	18.7967	23.4747	22.9432	23.4472
		tr|F1Q057|F1Q057_CANLF	Peroxidasin OS=Canis lupus familiaris OX=9615	PXDN	tr|F1Q057|F1Q057_CANLF		21.126		0.358499	0.631558	1.0302	1	2	2	1.4	157.34	1408	0.0062112	2.927	10885000	153300	2	18.8898	18.0598	17.1995	16.4183	18.3112	21.126	19.4553	15.7958
		tr|F2Z4Q6|F2Z4Q6_CANLF	Serum albumin OS=Canis lupus familiaris OX=9615	ALB	tr|F2Z4Q6|F2Z4Q6_CANLF;sp|P49822|ALBU_CANLF		25.3015		0.340463	0.63224	2.01768	2	5	4	11.8	68.606	608	0	12.851	97718000	2505600	7	18.1609	19.6673	18.8853	19.065	17.0447	24.8754	25.7276	16.2016
		tr|E2RE90|E2RE90_CANLF	SEC24 homolog C, COPII coat complex component OS=Canis lupus familiaris OX=9615	SEC24C	tr|E2RE90|E2RE90_CANLF;tr|J9JHK6|J9JHK6_CANLF	20.3481	1.04552		0.349374	0.632667	1.04552	2	3	3	4	118.6	1096	0	3.4479	10043000	251080	3	16.7606	20.3481	18.2657	18.6999	16.6191	20.5107	21.499	19.6276
		tr|F1PB30|F1PB30_CANLF	Uncharacterized protein OS=Canis lupus;similar to: O75190.2 DnaJ homolog subfamily B member	DNAJB6	tr|F1PB30|F1PB30_CANLF;tr|E2QZE6|E2QZE6_CANLF	22.2132	-1.12288		0.339986	0.633673	-1.12288	2	2	2	13.1	36.349	328	0	6.1166	31132000	2394700	6	22.2132	23.2503	21.5177	18.5941	21.0969	17.2825	21.213	21.4914
		tr|E2QVG7|E2QVG7_CANLF	Uncharacterized protein OS=Canis lupus;similar to: P61353.2 60S ribosomal protein L27	RPL27	tr|E2QVG7|E2QVG7_CANLF;tr|F2Z4N3|F2Z4N3_CANLF;sp|Q9XSU7|RL27_CANLF;tr|E2R202|E2R202_CANLF	22.1005	0.585694		0.386967	0.634283	0.585694	4	2	2	12.7	15.436	134	0	4.2282	21823000	3117500	8	22.6378	22.1005	22.0847	19.7793	22.4187	22.6537	21.9633	21.9093
		tr|F1Q462|F1Q462_CANLF	Superoxide dismutase [Cu-Zn] OS=Canis lupus familiaris OX=9615	SOD1	tr|F1Q462|F1Q462_CANLF;sp|Q8WNN6|SODC_CANLF	22.8384	0.755727		0.350434	0.637129	0.755727	2	3	3	38	15.562	150	0	7.5058	27879000	4646400	6	22.8384	23.01	22.7256	19.2839	22.6945	22.1292	23.3091	22.7479
		tr|F1PJI0|F1PJI0_CANLF	Uncharacterized protein OS=Canis lupus;similar to: O00519.2 Fatty-acid amide hydrolase	FAAH	tr|F1PJI0|F1PJI0_CANLF	24.0917	0.225805		0.484798	0.642094	0.225805	1	5	5	29.1	38.978	347	0	23.941	339610000	15437000	34	24.239	23.8383	24.3059	23.9445	23.9953	24.7444	24.4571	24.0341
		tr|F1PQ68|F1PQ68_CANLF	Tubulin beta chain OS=Canis lupus familiaris OX=9615	TUBB2A	tr|F1PQ68|F1PQ68_CANLF;tr|E2RFJ7|E2RFJ7_CANLF	27.7614	0.22737		0.478682	0.642948	0.22737	2	16	16	41.6	49.906	445	0	127.7	2638000000	131900000	284	27.2775	27.7123	27.8105	28.2497	27.8034	28.2021	27.9756	27.9784
		tr|E2RLZ9|E2RLZ9_CANLF	Abhydrolase domain containing 14B OS=Canis lupus familiaris OX=9615	ABHD14B	tr|E2RLZ9|E2RLZ9_CANLF	24.2326	0.244763		0.467453	0.644476	0.244763	1	3	3	25.7	22.311	210	0	10.934	106480000	10648000	18	24.1427	24.59	24.05	24.3224	24.6636	24.9091	24.5645	23.947
		tr|E2QYL0|E2QYL0_CANLF	Transmembrane p24 trafficking protein 10 OS=Canis lupus familiaris OX=9615	TMED10	tr|E2QYL0|E2QYL0_CANLF	22.4508	0.183003		0.560254	0.644626	0.183003	1	2	2	12.5	25.226	224	0	5.432	28483000	2589300	6	22.4961	22.6922	22.4054	22.3307	22.6113	22.9362	22.7835	22.3254
		tr|E2REC1|E2REC1_CANLF	Serpin family B member 5 OS=Canis lupus familiaris OX=9615	SERPINB5	tr|E2REC1|E2REC1_CANLF	25.5212	0.154479		0.617727	0.645833	0.154479	1	11	11	33.1	43.462	387	0	26.437	314720000	13113000	75	25.4417	25.6266	25.4414	25.6006	25.5327	25.4824	25.7663	25.9468
		tr|F1PLR0|F1PLR0_CANLF	Receptor for activated C kinase 1 OS=Canis lupus familiaris OX=9615	RACK1	tr|F1PLR0|F1PLR0_CANLF	23.2106	1.54818		0.313206	0.647442	1.54818	1	4	4	21.1	35.076	317	0	14.415	66040000	3302000	6	17.0305	23.3612	18.8067	23.0601	23.5751	23.9236	18.0414	22.9111
		tr|E2QUS9|E2QUS9_CANLF	Coenzyme Q10B OS=Canis lupus familiaris OX=9615	COQ10B	tr|E2QUS9|E2QUS9_CANLF;tr|J9P3C8|J9P3C8_CANLF	21.3196	1.61933		0.30793	0.647613	1.61933	2	3	3	35.3	10.928	102	0	5.7772	24202000	3025300	8	20.6783	18.2912	16.5796	21.9609	21.29	23.3774	15.6521	23.6678
		tr|F6XRY2|F6XRY2_CANLF	Eukaryotic translation elongation factor 2 OS=Canis lupus familiaris OX=9615	EEF2	tr|F6XRY2|F6XRY2_CANLF	24.6377	-0.356867		0.386421	0.650224	-0.356867	1	7	7	14.7	95.339	858	0	22.956	255180000	5670700	53	24.5731	24.7023	24.4543	25.6917	24.4897	25.313	24.0488	24.1423
		tr|E2R0F2|E2R0F2_CANLF	Filamin B OS=Canis lupus familiaris OX=9615	FLNB	tr|E2R0F2|E2R0F2_CANLF		24.945		0.303342	0.655248	1.49276	1	8	6	5.2	281.21	2633	0	17.06	38035000	265980	5	17.9289	17.2373	16.513	18.1248	17.1865	24.945	15.9409	17.7025
		tr|E2R821|E2R821_CANLF	Calpain 12 OS=Canis lupus familiaris OX=9615	CAPN12	tr|E2R821|E2R821_CANLF	25.285	0.278757		0.393777	0.657164	0.278757	1	13	13	24.3	77.792	701	0	28.524	419270000	11979000	59	24.288	25.4882	25.0818	25.556	25.3275	25.1783	25.3378	25.6854
		tr|E2RMA1|E2RMA1_CANLF	Tumor protein, translationally-controlled 1 OS=Canis lupus familiaris OX=9615	TPT1	tr|E2RMA1|E2RMA1_CANLF	24.0963	0.280814		0.394185	0.658758	0.280814	2	4	4	25.6	19.595	172	0	9.4662	108450000	15493000	15	24.4392	24.6815	23.7534	23.7214	24.5882	24.7615	23.8611	24.5079
		tr|E2RNG2|E2RNG2_CANLF	ATP synthase subunit alpha OS=Canis lupus familiaris OX=9615	ATP5F1A	tr|E2RNG2|E2RNG2_CANLF;tr|A0A1B1X469|A0A1B1X469_CANLF	25.3967	-0.304312		0.359818	0.65933	-0.304312	3	13	13	29.3	59.674	553	0	93.25	708310000	22849000	102	25.2286	25.7599	25.5187	25.2748	25.0561	26.0902	24.4449	24.9736
		tr|E2R948|E2R948_CANLF	Voltage dependent anion channel 2 OS=Canis lupus familiaris OX=9615	VDAC2	tr|E2R948|E2R948_CANLF	25.7966	-0.213145		0.421152	0.660425	-0.213145	1	5	5	19.7	31.578	294	0	12.984	373440000	23340000	68	25.7081	25.8852	25.2826	26.0599	25.6286	25.445	25.1486	25.8609
		tr|F6UXV7|F6UXV7_CANLF	Glycerophosphodiester phosphodiesterase domain containing 3 OS=Canis lupus familiaris OX=9615	GDPD3	tr|F6UXV7|F6UXV7_CANLF	24.1781	0.332769		0.355785	0.661262	0.332769	1	6	6	17.8	36.786	320	0	12.532	192640000	10702000	28	24.3133	24.478	24.0429	22.7692	24.445	24.4031	24.0201	24.0663
		tr|J9P9Z7|J9P9Z7_CANLF	Uncharacterized protein OS=Canis lupus;similar to: P60866.1 40S ribosomal protein S20	RPS20	tr|J9P9Z7|J9P9Z7_CANLF	23.5942	0.233802		0.40822	0.662571	0.233802	1	2	2	19.3	13.373	119	0	4.3902	67390000	13478000	8	23.717	23.9306	23.4713	23.1512	23.831	24.2718	23.3481	23.7543
		tr|E2R857|E2R857_CANLF	Bleomycin hydrolase OS=Canis lupus familiaris OX=9615	BLMH	tr|E2R857|E2R857_CANLF	26.7842	-0.188895		0.440402	0.662702	-0.188895	1	10	10	33.6	52.441	455	0	35.687	1247000000	47960000	74	26.3264	27.0704	26.837	26.7314	26.2917	26.8309	26.4882	26.5989
	+	CON_sp|P08779|K1C16_HUMAN	Keratin, type I cytoskeletal 16 OS=Homo sapiens OX=9606	KRT16	CON_sp|P08779|K1C16_HUMAN	21.9745	-1.52418		0.290035	0.662762	-1.52418	1	35	9	57.5	51.267	473	0	60.516	329510000	11362000	28	20.521	21.7092	22.2398	28.0343	22.1276	22.4653	17.5914	24.2232
		tr|F1PK43|F1PK43_CANLF	Aldo-keto reductase family 1 member A1 OS=Canis lupus familiaris OX=9615	AKR1A1	tr|F1PK43|F1PK43_CANLF	21.7066	0.678814		0.312217	0.663027	0.678814	1	2	2	9.8	36.633	325	0	5.3147	37731000	1572100	9	21.7066	22.5296	20.7285	18.4559	21.1823	22.2842	21.4632	21.2062
+		tr|E2RCJ5|E2RCJ5_CANLF	Multimerin 1 OS=Canis lupus familiaris OX=9615	MMRN1	tr|E2RCJ5|E2RCJ5_CANLF	23.3748	-23.3748		0.298334	0.663077	-1.18239	1	2	2	3.5	137.39	1214	1	-2	90476000	1370800	1	17.9887	23.3748	17.2938	17.7642	17.3321	20.2885	16.3267	17.7446
		tr|A0A0B4J194|A0A0B4J194_CANLF	Aspartate aminotransferase OS=Canis lupus familiaris OX=9615	GOT2	tr|A0A0B4J194|A0A0B4J194_CANLF;tr|J9P3R1|J9P3R1_CANLF	22.0416	1.0955		0.284492	0.663424	1.0955	2	6	6	15.8	47.44	430	0	12.853	30309000	1122600	5	17.4549	21.9415	17.585	22.1416	19.9385	22.971	21.7737	18.8218
		tr|J9P7Y9|J9P7Y9_CANLF	Poly(rC) binding protein 1 OS=Canis lupus familiaris OX=9615	PCBP1	tr|J9P7Y9|J9P7Y9_CANLF;tr|E2RCF9|E2RCF9_CANLF;tr|E2RCH9|E2RCH9_CANLF;tr|E2QUE1|E2QUE1_CANLF	22.8894	-1.13632		0.277802	0.669878	-1.13632	4	2	2	6.7	37.467	356	0	3.8651	7906400	465080	3	20.9853	18.2081	19.2175	22.8894	23.2261	17.7705	17.8985	17.8601
		tr|F1Q424|F1Q424_CANLF	60S ribosomal protein L6 OS=Canis lupus familiaris OX=9615	RPL6	tr|F1Q424|F1Q424_CANLF	21.6476	0.342854		0.325851	0.673299	0.342854	1	2	2	8.3	32.606	288	0	4.3294	25053000	1927200	12	21.8103	21.4849	22.4017	20.8153	21.5273	21.8691	21.6396	22.8477
		tr|E2QUR7|E2QUR7_CANLF	Glycoprotein nmb OS=Canis lupus familiaris OX=9615	GPNMB	tr|E2QUR7|E2QUR7_CANLF;tr|E2QUR6|E2QUR6_CANLF	28.0867	-0.315742		0.322289	0.676598	-0.315742	2	6	6	12.5	61.73	554	0	19.403	1976400000	94115000	130	28.3701	27.8409	28.3326	26.8757	28.0532	26.9463	27.5637	27.5932
	+	CON_sp|Q02413|DSG1_HUMAN	Desmoglein-1 OS=Homo sapiens OX=9606	DSG1	CON_sp|Q02413|DSG1_HUMAN		24.1658		0.268368	0.678077	1.07221	2	5	4	7.9	113.75	1049	0	6.4549	17738000	432630	5	18.6493	18.4118	17.9528	18.3339	16.9159	18.9403	17.6145	24.1658
		tr|E2RQK1|E2RQK1_CANLF	Tripartite motif containing 29 OS=Canis lupus familiaris OX=9615	TRIM29	tr|E2RQK1|E2RQK1_CANLF	26.3601	0.217352		0.372216	0.680552	0.217352	1	8	8	15.7	65.298	586	0	23.996	823990000	22270000	93	26.3179	26.4023	26.0198	26.9697	26.537	27.0732	26.6469	26.3222
		tr|F1PWA9|F1PWA9_CANLF	N-acylsphingosine amidohydrolase 1 OS=Canis lupus familiaris OX=9615	ASAH1	tr|F1PWA9|F1PWA9_CANLF	22.1694	-0.243531		0.33709	0.690366	-0.243531	1	3	3	14.1	41.959	369	0	8.6057	19604000	816840	6	22.2384	22.1004	22.2389	21.4854	21.6573	21.5665	21.3631	22.5021
		tr|F1PBL1|F1PBL1_CANLF	Tyrosine 3-monooxygenase/tryptophan 5-monooxygenase activation protein zeta OS=Canis lupus familiaris OX=9615	YWHAZ	tr|F1PBL1|F1PBL1_CANLF;tr|J9PAA1|J9PAA1_CANLF	25.1685	0.199985		0.350838	0.692921	0.199985	4	11	8	53.5	27.745	245	0	60.68	285090000	20364000	49	25.3628	24.5307	25.3609	24.9762	25.6645	25.1223	24.9971	25.2466
		tr|H9GWB4|H9GWB4_CANLF	Uncharacterized protein OS=Canis lupus;similar to: P12110.4 Collagen alpha-2(VI) chain	COL6A2	tr|H9GWB4|H9GWB4_CANLF;tr|J9P889|J9P889_CANLF		24.7936		0.250506	0.693277	1.15783	2	3	3	11.5	47.492	425	0	7.4832	31932000	1520600	3	18.998	19.404	17.501	17.0801	17.8351	24.7936	17.3915	17.5943
		tr|E2QX57|E2QX57_CANLF	Phosphoinositide phospholipase C OS=Canis lupus familiaris OX=9615	PLCD1	tr|E2QX57|E2QX57_CANLF;tr|F1P7Z9|F1P7Z9_CANLF	24.2584	-0.176425		0.38153	0.695797	-0.176425	4	7	7	13.8	88.279	777	0	18.843	124540000	3365800	11	23.739	24.5827	24.2402	24.2765	24.0185	23.7898	24.2836	24.0408
		tr|E2RP68|E2RP68_CANLF	S100 calcium binding protein A3 OS=Canis lupus familiaris OX=9615	S100A3	tr|E2RP68|E2RP68_CANLF	30.0934	0.240864		0.328752	0.697492	0.240864	1	10	10	97	11.597	101	0	218.1	7353700000	1225600000	194	29.9429	30.0422	30.1447	30.4638	29.7166	30.4992	31.1124	30.2288
	+	CON_sp|P05109|S10A8_HUMAN	Protein S100-A8 OS=Homo sapiens OX=9606	S100A8	CON_sp|P05109|S10A8_HUMAN	22.7333	0.848457		0.248398	0.700083	0.848457	1	2	2	23.7	10.834	93	0.0032154	3.3209	21125000	2640600	2	22.6127	22.7333	22.7585	17.1736	22.5409	21.8139	22.011	22.306
		tr|F1PIC7|F1PIC7_CANLF	Heat shock protein family A (Hsp70) member 5 OS=Canis lupus familiaris OX=9615	HSPA5	tr|F1PIC7|F1PIC7_CANLF	22.5261	1.1721		0.241694	0.701012	1.1721	1	5	3	9	72.282	654	0	13.972	59705000	1990200	10	22.5108	23.0247	22.5261	17.2823	24.0015	24.1106	18.2399	23.6804
		tr|E2RE13|E2RE13_CANLF	ADP ribosylation factor like GTPase 8B OS=Canis lupus familiaris OX=9615	ARL8B	tr|E2RE13|E2RE13_CANLF	25.4072	-0.202121		0.316234	0.717547	-0.202121	1	4	4	34.9	21.539	186	0	8.5949	184890000	16808000	18	25.4335	25.4326	25.3818	24.5763	25.4911	24.705	24.8825	24.9371
		tr|F1PPJ8|F1PPJ8_CANLF	Hephaestin like 1 OS=Canis lupus familiaris OX=9615	HEPHL1	tr|F1PPJ8|F1PPJ8_CANLF	28.0485	0.176496		0.339266	0.718298	0.176496	1	20	20	28.8	131.68	1160	0	77.017	2160200000	40758000	243	27.9699	28.127	28.1398	27.5323	28.063	28.6114	27.8266	27.9739
		tr|E2RP88|E2RP88_CANLF	S100 calcium binding protein A14 OS=Canis lupus familiaris OX=9615	S100A14	tr|E2RP88|E2RP88_CANLF	21.916	0.253085		0.28409	0.722351	0.253085	1	3	3	60.2	11.421	103	0	5.7582	27595000	4599200	11	22.916	21.6351	22.1457	21.6862	21.9215	22.0234	22.8227	22.6277
	+	CON_sp|O76013-2|KRT36_HUMAN	Isoform 2 of Keratin, type I cuticular Ha6 OS=Homo sapiens OX=9606	KRT36	CON_sp|O76013-2|KRT36_HUMAN;CON_sp|O76013|KRT36_HUMAN	25.6157	1.80111		0.220842	0.723642	1.80111	2	19	4	32.1	47.484	417	0	5.4857	249410000	10392000	6	16.5277	17.1002	25.6157	16.2438	17.4303	18.2282	19.3671	27.6661
		tr|F1PTZ9|F1PTZ9_CANLF	Glyceraldehyde-3-phosphate dehydrogenase OS=Canis lupus familiaris OX=9615	GAPDH	tr|F1PTZ9|F1PTZ9_CANLF;sp|Q28259|G3P_CANLF;tr|F1P7C9|F1P7C9_CANLF;tr|Q0QET4|Q0QET4_CANLF;tr|L7N0H7|L7N0H7_CANLF;tr|F1PYE8|F1PYE8_CANLF;tr|E2RNJ4|E2RNJ4_CANLF;tr|J9PBA3|J9PBA3_CANLF	27.9893	0.236154		0.291143	0.725049	0.236154	32	17	17	64.5	35.476	330	0	130.12	3397600000	212350000	231	27.8834	28.31	28.0934	27.8852	28.6179	28.9035	28.1734	27.4218
		tr|E2RP76|E2RP76_CANLF	Protein S100 OS=Canis lupus familiaris OX=9615	S100A16	tr|E2RP76|E2RP76_CANLF	23.9979	-0.178721		0.308971	0.72736	-0.178721	1	3	3	43.7	11.776	103	0	7.125	74009000	12335000	11	24.3202	24.0651	23.9307	23.8001	24.0125	23.2363	23.9043	24.248
		tr|F1PFD4|F1PFD4_CANLF	Fibrous sheath interacting protein 2 OS=Canis lupus familiaris OX=9615	FSIP2	tr|F1PFD4|F1PFD4_CANLF;tr|J9NXK6|J9NXK6_CANLF	27.6782	-0.375099		0.24782	0.727968	-0.375099	2	2	2	0.3	775.55	6906	0.0061538	2.8683	3344700000	9290800	39	29.2483	28.3808	26.9755	26.9183	28.2121	27.1466	27.2776	27.3862
		tr|E2RAF1|E2RAF1_CANLF	Uncharacterized protein OS=Canis lupus;similar to: P12532.1 Creatine kinase U-type, mitochondrial	HYPK	tr|E2RAF1|E2RAF1_CANLF;tr|J9NZ48|J9NZ48_CANLF	20.5026	0.66947		0.229841	0.728242	0.66947	2	2	2	11.3	47.075	417	0	5.1332	16202000	810110	2	20.3292	20.5026	17.7048	17.6823	20.7997	19.9926	20.9187	17.1858
		tr|F6XR14|F6XR14_CANLF	Uncharacterized protein OS=Canis lupus;similar to: Q9UNN8.1 Endothelial protein C receptor	PROCR	tr|F6XR14|F6XR14_CANLF;tr|V5KXV2|V5KXV2_CANLF	27.4402	-0.205481		0.285702	0.728478	-0.205481	2	9	9	29.5	27.222	241	0	53.755	1529000000	169890000	116	26.9456	27.6154	27.265	27.8061	27.7563	27.1193	27.2949	26.6396
		tr|E2R8A8|E2R8A8_CANLF	40S ribosomal protein S7 OS=Canis lupus familiaris OX=9615	RPS7	tr|E2R8A8|E2R8A8_CANLF	23.4839	0.20415		0.297859	0.729879	0.20415	1	3	3	23.3	20.57	180	0	7.4031	59266000	5926600	11	23.6419	23.461	23.5069	22.7187	23.6001	23.9795	23.0179	23.5475
		tr|J9PBL1|J9PBL1_CANLF	Hexokinase 1 OS=Canis lupus familiaris OX=9615	HK1	tr|J9PBL1|J9PBL1_CANLF;tr|F1PPF7|F1PPF7_CANLF	20.1473	0.399351		0.232051	0.73781	0.399351	2	2	2	3.8	102.5	917	0.0063694	3.2219	15923000	324960	5	22.1572	20.1894	20.1051	19.9902	20.2349	22.1666	21.3496	20.2882
		tr|E2REM0|E2REM0_CANLF	Cytochrome c1 OS=Canis lupus familiaris OX=9615	CYC1	tr|E2REM0|E2REM0_CANLF		22.6736		0.207626	0.748791	0.768908	1	2	2	11.1	35.28	325	0	5.1235	8907900	523990	2	18.1668	18.1783	18.4666	17.8075	19.8245	22.6736	16.4105	16.7863
		tr|E2R441|E2R441_CANLF	Uncharacterized protein OS=Canis lupus;similar to: O43790.1 Keratin, type II cuticular Hb6	KRT86	tr|E2R441|E2R441_CANLF;eq|O43790.1|KRT86_CANIS;tr|L7N097|L7N097_CANLF	39.2156	-0.099165		0.397178	0.749225	-0.099165	3	135	135	99.6	53.168	485	0	323.31	8110000000000	280000000000	56682	39.2789	39.5176	39.0995	39.1524	39.1524	39.0797	39.3299	39.0896
+		tr|F1PXC4|F1PXC4_CANLF	Ubiquitin specific peptidase 28 OS=Canis lupus familiaris OX=9615	USP28	tr|F1PXC4|F1PXC4_CANLF;tr|F1PXC1|F1PXC1_CANLF	23.8114	1.14646		0.197721	0.749703	1.14646	2	2	2	3.6	120.9	1063	1	-2	97312000	1707200	3	23.5882	16.8136	18.0898	24.0346	23.7008	22.2486	17.8685	23.294
		tr|J9P950|J9P950_CANLF	Allergen Can f 4 precursor OS=Canis lupus familiaris OX=9615	OBP	tr|J9P950|J9P950_CANLF;tr|D7PBH4|D7PBH4_CANLF	23.5024	-1.05446		0.200938	0.750189	-1.05446	2	3	3	17.2	19.299	174	0	5.8326	19989000	1817200	4	23.6825	18.0365	23.3224	17.3987	17.2495	22.8619	18.2731	19.8378
+		tr|J9NU32|J9NU32_CANLF	Coiled-coil domain containing 150 OS=Canis lupus familiaris OX=9615	CCDC150	tr|J9NU32|J9NU32_CANLF;tr|F1PPN5|F1PPN5_CANLF		24.8156		0.195581	0.751798	1.06743	2	2	2	2.9	102.38	876	1	-2	84108000	1956000	1	17.8932	15.9584	17.6061	20.0897	24.8156	16.9287	17.7678	16.305
		tr|J9P798|J9P798_CANLF	40S ribosomal protein S15a OS=Canis lupus familiaris OX=9615	RPS15A	tr|J9P798|J9P798_CANLF	23.0754	0.194794		0.262261	0.751875	0.194794	5	3	3	33.8	14.839	130	0	7.6376	52738000	6592300	4	23.1268	23.0239	22.8207	23.4785	22.9859	24.1215	23.0307	23.091
		tr|E2RQH5|E2RQH5_CANLF	Translocator protein OS=Canis lupus familiaris OX=9615	TSPO	tr|E2RQH5|E2RQH5_CANLF	24.4719	-0.221603		0.23684	0.758162	-0.221603	1	3	3	38.5	18.75	169	0	15.919	122620000	17517000	19	25.2031	24.067	24.7669	24.1769	24.3126	24.9173	23.6184	24.4792
		tr|F1PDB4|F1PDB4_CANLF	ATP synthase subunit beta OS=Canis lupus familiaris OX=9615	ATP5F1B	tr|F1PDB4|F1PDB4_CANLF;tr|Q0QEN2|Q0QEN2_CANLF	30.2253	-0.113906		0.325404	0.7608	-0.113906	4	16	16	54.8	56.285	527	0	219.08	12188000000	435280000	238	30.0923	30.447	30.1326	30.3181	30.2188	30.3747	29.7907	30.1501
		tr|F1Q127|F1Q127_CANLF	Casein kinase 1 delta OS=Canis lupus familiaris OX=9615	CSNK1D	tr|F1Q127|F1Q127_CANLF;tr|F1Q128|F1Q128_CANLF;tr|F1Q126|F1Q126_CANLF;tr|E2RA09|E2RA09_CANLF;tr|E2RA08|E2RA08_CANLF	24.2788	-0.153214		0.266667	0.762544	-0.153214	5	5	5	12.9	44.281	389	0	10.914	149600000	6799800	22	23.6785	24.4504	24.3129	24.2447	24.2141	23.5326	24.0967	24.2303
		tr|F1PFZ7|F1PFZ7_CANLF	Histone H2A OS=Canis lupus familiaris OX=9615	LOC100855593	tr|F1PFZ7|F1PFZ7_CANLF;tr|J9P0L5|J9P0L5_CANLF	28.725	0.180957		0.245043	0.762626	0.180957	2	8	8	60.5	13.988	129	0	45.637	2715800000	543170000	234	28.8724	28.8467	28.6032	28.3451	29.0326	28.1796	29.4783	28.7007
		tr|A0A193BKW7|A0A193BKW7_CANLF	Cytochrome c oxidase subunit 2 (Fragment) OS=Canis lupus familiaris OX=9615	COX2	tr|A0A193BKW7|A0A193BKW7_CANLF;tr|H8Y2X7|H8Y2X7_CANLF;tr|A0A289ZC75|A0A289ZC75_CANLF;tr|A0A289YRD8|A0A289YRD8_CANLF;tr|A0A289YDE6|A0A289YDE6_CANLF;tr|A0A289Y2F9|A0A289Y2F9_CANLF;tr|V5LKV5|V5LKV5_CANLF;tr|V5LKB8|V5LKB8_CANLF;tr|V5LK77|V5LK77_CANLF;tr|Q49RZ9|Q49RZ9_CANLF;tr|Q49RY6|Q49RY6_CANLF;tr|Q49RW0|Q49RW0_CANLF;tr|Q49RE1|Q49RE1_CANLF;tr|Q1HKN0|Q1HKN0_CANLF;tr|H8Y3H1|H8Y3H1_CANLF;tr|H8Y355|H8Y3…	24.5265	0.236145		0.217637	0.770266	0.236145	58	3	3	20.9	20.253	177	0	6.4056	174770000	34953000	11	24.6619	25.495	23.9765	24.3911	25.1651	25.4844	24.148	24.6715
		tr|E2QW85|E2QW85_CANLF	Elongation factor 1-alpha OS=Canis lupus familiaris OX=9615		tr|E2QW85|E2QW85_CANLF;tr|J9P9I7|J9P9I7_CANLF;tr|F2Z4P4|F2Z4P4_CANLF;tr|J9NZ09|J9NZ09_CANLF;tr|J9NRT6|J9NRT6_CANLF;tr|Q866G8|Q866G8_CANLF;tr|E2R791|E2R791_CANLF;tr|J9NRW9|J9NRW9_CANLF;tr|J9P5I0|J9P5I0_CANLF;tr|J9NU04|J9NU04_CANLF;tr|J9P0C2|J9P0C2_CANLF;tr|J9NRN4|J9NRN4_CANLF	26.8123	0.230138		0.196974	0.787822	0.230138	39	11	11	29.3	49.953	461	0	41.616	1393800000	66371000	148	26.3341	26.6418	26.9828	28.1754	27.9199	27.1771	26.9938	26.964
		tr|F1PNH6|F1PNH6_CANLF	Selenium binding protein 1 OS=Canis lupus familiaris OX=9615	SELENBP1	tr|F1PNH6|F1PNH6_CANLF	29.6566	-0.138739		0.245193	0.789992	-0.138739	1	20	20	47	55.321	502	0	120.35	9165300000	286420000	551	29.5834	29.7297	29.0938	29.9665	29.3858	29.8607	29.26	29.312
		tr|A0A077LQA5|A0A077LQA5_CANLF	Tubulin alpha chain OS=Canis lupus familiaris OX=9615	TUBA1A	tr|A0A077LQA5|A0A077LQA5_CANLF;tr|J9NXT1|J9NXT1_CANLF;tr|F1PE21|F1PE21_CANLF;tr|E2QTQ9|E2QTQ9_CANLF	28.4423	-0.113728		0.278059	0.790333	-0.113728	7	15	15	52.3	50.135	451	0	93.724	3526900000	167950000	308	28.4434	28.14	28.4413	28.9045	28.5077	28.432	28.2341	28.3004
		tr|E2R9V0|E2R9V0_CANLF	Ribosomal protein OS=Canis lupus familiaris OX=9615	RPL10A	tr|E2R9V0|E2R9V0_CANLF	22.7023	-0.131989		0.241824	0.790507	-0.131989	1	2	2	10.1	24.856	217	0.0063291	3.1141	32715000	3271500	4	22.7503	22.5637	22.7436	22.6611	22.5784	23.1206	22.0806	22.4112
	+	CON_sp|Q5D862|FILA2_HUMAN	Filaggrin-2 OS=Homo sapiens OX=9606	FLG2	CON_sp|Q5D862|FILA2_HUMAN	23.7942	-0.14018		0.228324	0.791659	-0.14018	1	4	4	3.8	248.07	2391	0	12.531	84660000	1144100	19	24.5187	23.8092	23.7792	23.5906	23.4157	23.852	24.0899	23.7794
		tr|Q6LEP2|Q6LEP2_CANLF	Ribosomal protein S4 (Fragment) OS=Canis lupus familiaris OX=9615	Rps4	tr|Q6LEP2|Q6LEP2_CANLF;tr|F2Z4Q1|F2Z4Q1_CANLF;tr|J9P5V0|J9P5V0_CANLF;tr|J9NUE9|J9NUE9_CANLF;tr|J9NVP3|J9NVP3_CANLF	23.05	-0.199545		0.206194	0.792195	-0.199545	7	4	4	20.6	21.936	194	0	7.9449	49621000	4135100	21	23.0196	23.2376	23.0804	22.1351	22.0757	23.351	22.3018	22.946
	+	CON_sp|Q86YZ3|HORN_HUMAN	Hornerin OS=Homo sapiens OX=9606	HRNR	CON_sp|Q86YZ3|HORN_HUMAN	26.524	-0.3648		0.182023	0.794421	-0.3648	2	12	12	12.6	282.39	2850	0	152.93	918900000	10811000	130	26.6806	25.5073	28.3676	26.3674	27.2609	25.0057	26.9743	26.2228
+		tr|F1PUI1|F1PUI1_CANLF	Kalirin RhoGEF kinase OS=Canis lupus familiaris OX=9615	KALRN	tr|F1PUI1|F1PUI1_CANLF;tr|F1PPJ4|F1PPJ4_CANLF	25.604	1.22431		0.157134	0.79525	1.22431	2	2	2	1.5	249.32	2201	1	-2	303050000	2806100	6	25.8046	17.055	25.4034	19.0909	26.1401	24.0459	17.177	24.8882
		tr|E2RIL1|E2RIL1_CANLF	Spectrin repeat containing nuclear envelope family member 3 OS=Canis lupus familiaris OX=9615	SYNE3	tr|E2RIL1|E2RIL1_CANLF	21.165	-0.578398		0.161614	0.796396	-0.578398	1	2	2	3.2	105.27	917	0.0062305	2.9889	24916000	461400	2	19.8173	18.156	21.165	18.3919	16.1364	17.9787	19.3196	21.7818
		tr|E2QS13|E2QS13_CANLF	Parkinsonism associated deglycase OS=Canis lupus familiaris OX=9615	PARK7	tr|E2QS13|E2QS13_CANLF	22.3713	0.183965		0.200293	0.79693	0.183965	1	2	2	13.8	19.954	189	0	7.0612	33776000	2814600	7	23.4991	22.2166	22.5259	22.1575	23.259	22.4174	22.9024	22.5562
		tr|E2RNQ2|E2RNQ2_CANLF	Tubulin alpha chain OS=Canis lupus familiaris OX=9615	TUBA1C	tr|E2RNQ2|E2RNQ2_CANLF	24.3069	0.268105		0.176552	0.797139	0.268105	1	15	3	46.2	56.778	511	0	8.6176	267830000	10713000	15	24.5297	25.0685	24.0842	23.1835	23.8083	25.3884	23.6704	25.0711
		tr|M1VEJ1|M1VEJ1_CANLF	Nicastrin OS=Canis lupus familiaris OX=9615	NCSTN	tr|M1VEJ1|M1VEJ1_CANLF;tr|M1VKT6|M1VKT6_CANLF;tr|M1VRR0|M1VRR0_CANLF;tr|F1PU73|F1PU73_CANLF;tr|M1VPL1|M1VPL1_CANLF	21.5944	-0.595346		0.153936	0.805818	-0.595346	5	2	2	9	62.995	567	0	5.3308	5653900	217460	2	21.5944	18.6319	17.2594	18.7277	16.7938	21.7958	18.3421	16.9003
		tr|F1PH18|F1PH18_CANLF	Glycine C-acetyltransferase OS=Canis lupus familiaris OX=9615	GCAT	tr|F1PH18|F1PH18_CANLF	21.8548	0.162624		0.182656	0.814556	0.162624	1	2	2	8.1	46.268	430	0	5.6798	22125000	1229200	10	21.639	21.9667	21.7428	22.2943	21.5627	21.769	21.9736	22.988
		tr|F1PKW7|F1PKW7_CANLF	Tyrosine 3-monooxygenase/tryptophan 5-monooxygenase activation protein beta OS=Canis lupus familiaris OX=9615	YWHAB	tr|F1PKW7|F1PKW7_CANLF	23.0768	-0.902591		0.145193	0.814986	-0.902591	1	7	3	36.1	27.85	244	0	17.319	21566000	1540400	5	22.7939	16.8178	23.3596	16.1398	17.6616	22.99	17.9528	16.8963
		sp|Q9GLK0|TGM1_CANLF	Protein-glutamine gamma-glutamyltransferase K OS=Canis lupus familiaris OX=9615	TGM1	sp|Q9GLK0|TGM1_CANLF;tr|F1PIG4|F1PIG4_CANLF	23.0669	-0.637341		0.141487	0.82152	-0.637341	2	5	5	8.6	89.755	815	0	14.221	72223000	1679600	10	22.9764	23.1574	22.5816	23.7052	23.3953	25.175	23.7797	17.5212
		tr|F1PBX0|F1PBX0_CANLF	Thioredoxin reductase 1 OS=Canis lupus familiaris OX=9615	TXNRD1	tr|F1PBX0|F1PBX0_CANLF	26.3214	0.128439		0.191421	0.824	0.128439	1	7	7	16.9	71.556	655	0	67.194	904430000	29175000	113	26.406	26.4075	26.2368	25.9893	26.7297	26.8778	26.0641	25.8819
		tr|E2R8R8|E2R8R8_CANLF	Ribosomal protein S9 OS=Canis lupus familiaris OX=9615	RPS9	tr|E2R8R8|E2R8R8_CANLF	23.5859	0.122501		0.190265	0.826629	0.122501	1	5	5	19.1	22.591	194	0	10.851	66188000	6017100	14	23.6738	23.8339	23.1055	23.498	23.8336	24.1147	23.2422	23.4108
		tr|E2RAE2|E2RAE2_CANLF	Electron transfer flavoprotein alpha subunit OS=Canis lupus familiaris OX=9615	ETFA	tr|E2RAE2|E2RAE2_CANLF	22.2004	-0.118396		0.188643	0.829993	-0.118396	1	2	2	12	34.997	333	0	11.862	35708000	1879400	11	22.336	21.889	22.0648	22.9085	22.1602	22.039	22.0416	22.4838
		tr|F1PN20|F1PN20_CANLF	Leucine rich repeat containing 15 OS=Canis lupus familiaris OX=9615	LRRC15	tr|F1PN20|F1PN20_CANLF	31.3187	-0.140421		0.17221	0.831348	-0.140421	1	20	20	52.3	65.014	583	0	293.24	27511000000	1528400000	1127	31.8208	31.4395	31.1978	30.865	31.5815	31.6345	30.8596	30.686
		tr|F1PY11|F1PY11_CANLF	Plakophilin 3 OS=Canis lupus familiaris OX=9615	PKP3	tr|F1PY11|F1PY11_CANLF	26.0149	-0.106362		0.191291	0.831845	-0.106362	1	10	10	18.2	87.335	807	0	32.165	407110000	8850200	107	26.4091	26.0767	25.9532	25.8176	26.1207	25.4855	25.9082	26.3167
		tr|E2RNJ1|E2RNJ1_CANLF	Lysosomal associated membrane protein 2 OS=Canis lupus familiaris OX=9615	LAMP2	tr|E2RNJ1|E2RNJ1_CANLF;tr|E2RNJ3|E2RNJ3_CANLF	23.7605	0.644762		0.12549	0.839164	0.644762	2	3	3	6.6	45.135	411	0	4.5679	35542000	2090700	7	16.9378	23.7605	18.8854	19.434	23.4255	21.5851	17.9893	18.5969
		tr|J9NYY3|J9NYY3_CANLF	Uncharacterized protein OS=Canis lupus;similar to: Q5D862.1 Filaggrin-2	FLG2	tr|J9NYY3|J9NYY3_CANLF	20.5989	0.291167		0.12576	0.841038	0.291167	1	3	2	1.1	286.91	2801	0	3.7926	19220000	170090	7	23.2447	20.5292	20.5989	19.3561	20.9836	21.8421	21.489	20.5788
		tr|E2R2C8|E2R2C8_CANLF	Keratin 80 OS=Canis lupus familiaris OX=9615	KRT80	tr|E2R2C8|E2R2C8_CANLF;eq|Q6KB66.2|KRT80_CANIS	25.4266	0.0717916		0.20953	0.841096	0.0717916	2	11	10	29.6	50.601	453	0	34.727	543890000	17545000	87	25.4216	25.4315	25.7072	25.087	25.3625	25.6052	25.4938	25.473
		tr|E2RB57|E2RB57_CANLF	Dual specificity phosphatase 14 OS=Canis lupus familiaris OX=9615	DUSP14	tr|E2RB57|E2RB57_CANLF	29.6864	0.073771		0.226451	0.841399	0.073771	1	15	15	72.2	22.184	198	0	112.7	5916400000	493030000	423	29.7167	29.9713	29.3876	29.6562	29.6799	29.7616	29.9047	29.6806
		tr|E2RRY5|E2RRY5_CANLF	Keratin associated protein 7-1 (gene/pseudogene) OS=Canis lupus familiaris OX=9615	KRTAP7-1	tr|E2RRY5|E2RRY5_CANLF	32.0956	0.147757		0.148515	0.841821	0.147757	1	9	9	98.9	9.5746	87	0	231.69	22110000000	7370000000	523	32.338	31.8532	32.4311	31.0371	31.9587	32.0909	32.5968	31.6041
		tr|F1PYU9|F1PYU9_CANLF	Keratin, type I cytoskeletal 10 OS=Canis lupus familiaris OX=9615	KRT10	tr|F1PYU9|F1PYU9_CANLF;sp|Q6EIZ0|K1C10_CANLF;eq|P13645.6|KRT10_CANIS	25.1407	0.233037		0.141525	0.842232	0.233037	3	28	7	42.1	57.684	568	0	190.89	969010000	37270000	69	27.0921	24.528	25.711	24.5705	25.6669	25.541	26.162	25.4638
		tr|F1PK99|F1PK99_CANLF	ATPase copper transporting alpha OS=Canis lupus familiaris OX=9615	ATP7A	tr|F1PK99|F1PK99_CANLF;tr|Q6J3Q8|Q6J3Q8_CANLF;tr|Q9BFL8|Q9BFL8_CANLF	24.0002	-0.81708		0.117998	0.84312	-0.81708	3	2	2	1.6	164.05	1499	0.0063091	3.0825	287830000	5233200	22	27.7859	17.689	24.0002	23.9238	24.5141	18.0399	23.9524	23.6241
		tr|F1PVL5|F1PVL5_CANLF	Uncharacterized protein OS=Canis lupus;similar to: Q5XKE5.2 Keratin, type II cytoskeletal 79	KRT79	tr|F1PVL5|F1PVL5_CANLF;eq|Q5XKE5.2|KRT79_CANIS	24.7623	-0.382027		0.132801	0.843761	-0.382027	3	30	18	59.8	57.562	535	0	90.548	977900000	34925000	73	27.6883	24.1022	24.3738	25.1508	23.6757	25.98	26.3639	23.7673
		tr|J9NY67|J9NY67_CANLF	Uncharacterized protein OS=Canis lupus;similar to: P60842.1 Eukaryotic initiation factor 4A-I	EIF4A1	tr|J9NY67|J9NY67_CANLF;tr|F1P895|F1P895_CANLF;tr|J9NU36|J9NU36_CANLF;tr|E2R3J1|E2R3J1_CANLF	24.2618	-0.0857377		0.191547	0.844375	-0.0857377	4	4	4	11.1	46.153	406	0	10.742	206330000	8971000	20	24.2583	24.2652	24.1241	24.7384	24.1809	24.5974	24.1052	24.1596
		tr|F1P936|F1P936_CANLF	Keratin associated protein 24-1 OS=Canis lupus familiaris OX=9615	KRTAP24-1	tr|F1P936|F1P936_CANLF	28.381	-0.111875		0.164288	0.844734	-0.111875	1	10	10	44.3	27.709	253	0	117.67	1480000000	113850000	130	27.7	28.4711	28.3958	28.3662	28.2906	27.5818	28.4717	28.1415
		tr|E2RS07|E2RS07_CANLF	Uncharacterized protein OS=Canis lupus;similar to: Q8IUC0.2 Keratin-associated protein 13-1	KRTAP13-1	tr|E2RS07|E2RS07_CANLF	32.6519	-0.101007		0.150093	0.854243	-0.101007	1	8	8	66.1	17.64	168	0	323.31	36324000000	9081000000	625	32.6414	32.6688	32.6624	32.1631	32.6913	32.0837	32.934	32.0225
		tr|F6XHT8|F6XHT8_CANLF	Hydroxyacyl-CoA dehydrogenase OS=Canis lupus familiaris OX=9615	HADH	tr|F6XHT8|F6XHT8_CANLF	22.1513	-0.513281		0.111257	0.855932	-0.513281	1	3	3	16.4	31.889	287	0	8.5927	21496000	1433100	5	16.7351	22.1513	22.2017	21.0147	17.2289	22.2403	19.2637	21.3167
		tr|J9NY79|J9NY79_CANLF	Malate dehydrogenase OS=Canis lupus familiaris OX=9615		tr|J9NY79|J9NY79_CANLF;tr|F1PYG8|F1PYG8_CANLF;tr|Q0QF34|Q0QF34_CANLF;tr|J9NRZ0|J9NRZ0_CANLF	25.6682	-0.0836921		0.166809	0.857796	-0.0836921	7	8	8	34	35.339	338	0	45.426	458090000	21814000	63	25.3059	25.8295	25.5069	25.9438	25.565	25.8202	25.2165	25.6497
		tr|E2RKX2|E2RKX2_CANLF	Desmoglein 4 OS=Canis lupus familiaris OX=9615	DSG4	tr|E2RKX2|E2RKX2_CANLF	29.1716	0.0980268		0.147647	0.859232	0.0980268	1	23	23	31.1	114.59	1042	0	137.49	5715900000	158780000	408	29.6674	29.3166	29.0265	28.8207	29.3438	29.7826	29.0726	29.0243
		tr|L7N0I7|L7N0I7_CANLF	Tubulin beta chain OS=Canis lupus familiaris OX=9615	TUBB4B	tr|L7N0I7|L7N0I7_CANLF	22.9162	0.544505		0.105989	0.861638	0.544505	2	16	3	42.2	49.83	445	0	6.2072	28931000	1446500	4	17.9379	17.2669	17.0654	22.9162	20.0559	22.6043	16.6643	18.0399
+		tr|E2RNK0|E2RNK0_CANLF	Interferon induced with helicase C domain 1 OS=Canis lupus familiaris OX=9615	IFIH1	tr|E2RNK0|E2RNK0_CANLF	24.3118	-0.104501		0.130151	0.865874	-0.104501	1	2	2	1	116.93	1029	1	-2	300400000	5563100	3	24.0162	24.6074	23.7909	24.9474	24.2387	24.5575	24.2874	23.8604
		tr|F1PPR8|F1PPR8_CANLF	Uncharacterized protein OS=Canis lupus;similar to: P04424.4 Argininosuccinate lyase	ASL	tr|F1PPR8|F1PPR8_CANLF	20.4398	0.334972		0.10505	0.867387	0.334972	1	2	2	9.3	52.996	475	0.0063492	3.1881	9763800	336680	1	17.0832	16.8963	20.3378	20.5418	18.4189	19.629	17.6813	20.4699
		tr|J9P3T4|J9P3T4_CANLF	Uricase OS=Canis lupus familiaris OX=9615	UOX	tr|J9P3T4|J9P3T4_CANLF;sp|Q5FZI9|URIC_CANLF;tr|F1PA91|F1PA91_CANLF		21.69		0.1059	0.868094	0.331597	3	2	2	10.2	35.111	304	0.0032051	3.2807	3636600	213920	2	17.7741	20.1086	18.468	18.3094	21.69	17.3758	17.3433	19.5775
		tr|F1PFI3|F1PFI3_CANLF	Phospholipase C beta 3 OS=Canis lupus familiaris OX=9615	PLCB3	tr|F1PFI3|F1PFI3_CANLF	21.8504	0.352194		0.091812	0.886874	0.352194	1	2	2	14.7	20.418	197	0	4.7158	10826000	902170	3	22.0197	21.5749	21.8504	16.3361	21.2373	20.7492	21.1265	20.0769
+		tr|E2RCI2|E2RCI2_CANLF	Kelch domain containing 3 OS=Canis lupus familiaris OX=9615	KLHDC3	tr|E2RCI2|E2RCI2_CANLF	24.0617	-0.517158		0.0856805	0.892026	-0.517158	1	2	2	3.4	63.775	553	1	-2	50153000	1671800	3	17.5189	18.819	24.0617	17.812	17.8033	16.9442	17.7014	23.694
		tr|J9JHJ2|J9JHJ2_CANLF	40S ribosomal protein SA OS=Canis lupus familiaris OX=9615	RPSA	tr|J9JHJ2|J9JHJ2_CANLF;tr|E2RJ06|E2RJ06_CANLF	25.7014	0.0790982		0.119594	0.892673	0.0790982	2	9	9	45.4	32.898	295	0	64.653	321020000	24694000	41	25.4794	26.085	25.3364	25.9235	25.8332	26.2504	25.5434	25.5136
		tr|F6V6K4|F6V6K4_CANLF	Myeloid leukemia factor 1 OS=Canis lupus familiaris OX=9615	MLF1	tr|F6V6K4|F6V6K4_CANLF;tr|F1PLW9|F1PLW9_CANLF	21.8923	-0.0948219		0.107303	0.894151	-0.0948219	2	2	2	7.8	28.124	245	0	3.9071	46651000	3588600	9	21.2559	21.8648	22.7433	21.9198	21.8804	21.9882	22.0173	21.5187
	+	CON_sp|Q15323|K1H1_HUMAN	Keratin, type I cuticular Ha1 OS=Homo sapiens OX=9606	KRT31	CON_sp|Q15323|K1H1_HUMAN	31.3931	-0.113364		0.0965199	0.900052	-0.113364	1	51	10	69.7	47.237	416	0	315.16	44686000000	1718700000	2384	30.5807	31.8707	31.5147	31.2714	30.6394	31.0261	30.9582	32.1605
		tr|J9NYN2|J9NYN2_CANLF	Cysteine and glycine rich protein 1 OS=Canis lupus familiaris OX=9615	CSRP1	tr|J9NYN2|J9NYN2_CANLF	23.3637	-0.11806		0.0930166	0.902893	-0.11806	1	2	2	20.2	20.632	193	0	5.4645	48340000	4028300	5	24.0115	23.6804	22.6271	23.0471	23.4849	22.2121	23.7364	23.4603
+		tr|F6XA80|F6XA80_CANLF	Lysosomal trafficking regulator OS=Canis lupus familiaris OX=9615	LYST	tr|F6XA80|F6XA80_CANLF	26.4818	-0.668465		0.0764382	0.904364	-0.668465	1	2	2	1	427.61	3783	1	-2	541370000	2864400	3	18.6767	26.1963	26.7672	17.2498	20.0128	17.1179	22.982	26.1035
		tr|J9P425|J9P425_CANLF	Uncharacterized protein OS=Canis lupus;similar to: P39019.2 40S ribosomal protein S19	RPS19	tr|J9P425|J9P425_CANLF;tr|J9P542|J9P542_CANLF		20.7673		0.0779548	0.906032	-0.197207	2	2	2	13.1	17.059	153	0.0062893	3.0801	1792000	179200	2	18.9381	18.32	19.4937	19.9487	18.535	20.7673	19.7461	16.8634
		tr|F1PRD0|F1PRD0_CANLF	Mediator of cell motility 1 OS=Canis lupus familiaris OX=9615	MEMO1	tr|F1PRD0|F1PRD0_CANLF;tr|E2R0X8|E2R0X8_CANLF	24.2582	-0.0980806		0.0894859	0.907652	-0.0980806	2	7	7	33.9	31.538	277	0	17.723	193880000	11404000	20	24.2149	24.3015	24.646	23.3786	23.7909	23.9781	24.8708	23.5087
		tr|J9NWJ5|J9NWJ5_CANLF	Thioredoxin OS=Canis lupus familiaris OX=9615		tr|J9NWJ5|J9NWJ5_CANLF	26.9244	0.0566559		0.112671	0.909553	0.0566559	2	5	5	33.7	11.387	101	0	15.805	610040000	87148000	42	27.2336	26.9838	26.489	26.865	26.8445	26.8431	27.2604	26.8501
+		sp|Q7YRU7|DSG3_CANLF	Desmoglein-3 OS=Canis lupus familiaris OX=9615	DSG3	sp|Q7YRU7|DSG3_CANLF	27.7488	-0.079268		0.0712334	0.918912	-0.079268	1	2	2	2.4	107.55	993	1	-2	1040200000	28113000	4	27.2208	27.859	27.6387	28.4369	27.6336	26.8918	27.9872	28.3256
		tr|F1PNF3|F1PNF3_CANLF	Eukaryotic translation initiation factor 4 gamma 1 OS=Canis lupus familiaris OX=9615	EIF4G1	tr|F1PNF3|F1PNF3_CANLF;tr|J9P357|J9P357_CANLF	20.5264	-0.173774		0.0641103	0.919283	-0.173774	2	2	2	1.5	156.9	1421	0	4.1351	18367000	282570	4	20.5455	20.5073	18.0899	21.0244	20.7048	20.5645	17.7738	20.4289
		tr|E2RRR2|E2RRR2_CANLF	Hydroxysteroid 17-beta dehydrogenase 14 OS=Canis lupus familiaris OX=9615	HSD17B14	tr|E2RRR2|E2RRR2_CANLF	27.3941	-0.0447016		0.096671	0.919672	-0.0447016	1	14	14	85.6	28.357	270	0	89.971	1475300000	122950000	102	27.096	27.3941	27.3941	27.6907	27.4877	27.4094	27.4984	27.0006
		tr|F1PCR0|F1PCR0_CANLF	Uncharacterized protein OS=Canis lupus;similar to: O14880.1 Microsomal glutathione S-transferase	MGST3	tr|F1PCR0|F1PCR0_CANLF;tr|E2RP74|E2RP74_CANLF	21.9475	-0.0888553		0.0763774	0.919848	-0.0888553	2	2	2	25	16.54	152	0	6.7237	19112000	2730200	10	21.9855	21.2708	22.0459	21.9095	20.8037	22.346	21.3822	22.3244
		tr|A0A0B4J1A2|A0A0B4J1A2_CANLF	Uncharacterized protein OS=Canis lupus;similar to: Q13835.2 Plakophilin-1	PKP1	tr|A0A0B4J1A2|A0A0B4J1A2_CANLF	28.4457	0.0387216		0.111445	0.920127	0.0387216	1	24	24	39.6	80.525	727	0	132.87	2407300000	53495000	363	28.0984	28.4757	28.4356	28.4558	28.2188	28.2967	28.6309	28.4741
	+	CON_sp|P02533|K1C14_HUMAN	Keratin, type I cytoskeletal 14 OS=Homo sapiens OX=9606	KRT14	CON_sp|P02533|K1C14_HUMAN	26.9181	0.0886164		0.0777635	0.920191	0.0886164	1	41	10	72	51.561	472	0	39.406	2128100000	73383000	166	26.9574	26.8788	26.3782	28.2467	27.4158	27.2347	26.9446	27.2205
		tr|E2QU08|E2QU08_CANLF	Argininosuccinate synthase 1 OS=Canis lupus familiaris OX=9615	ASS1	tr|E2QU08|E2QU08_CANLF	22.1177	0.412491		0.0664157	0.920423	0.412491	1	2	2	12.6	46.606	412	0	5.2086	12651000	602410	2	17.1079	21.9774	15.6319	22.2579	17.1482	22.3216	17.2193	21.936
		tr|E2QSF4|E2QSF4_CANLF	Tubulin beta chain OS=Canis lupus familiaris OX=9615	TUBB	tr|E2QSF4|E2QSF4_CANLF	23.0832	0.287914		0.066623	0.920767	0.287914	3	15	2	42.3	49.67	444	0	8.1755	9927000	496350	2	18.0706	19.855	16.8987	23.0832	17.8012	19.4149	20.8884	20.9546
		tr|A0A1R3UGQ4|A0A1R3UGQ4_CANLF	Kallikrein A1 OS=Canis lupus familiaris OX=9615	KLNA1	tr|A0A1R3UGQ4|A0A1R3UGQ4_CANLF;sp|P09582|ESTA_CANLF;tr|F1Q0C0|F1Q0C0_CANLF	25.5321	0.54998		0.0582151	0.921241	0.54998	3	10	10	38.1	28.769	260	0	59.246	264110000	29345000	24	18.4512	25.5321	18.4963	18.4369	29.1533	19.0761	18.1329	16.7542
+		tr|F1PU06|F1PU06_CANLF	Family with sequence similarity 184 member B OS=Canis lupus familiaris OX=9615	FAM184B	tr|F1PU06|F1PU06_CANLF;tr|F1PU07|F1PU07_CANLF	23.9889	-0.315229		0.0540892	0.923777	-0.315229	2	2	2	2.7	104.44	912	1	-2	50758000	860300	5	23.9889	20.1342	17.2651	18.0407	23.0297	19.706	19.2102	16.2223
		tr|J9PAN4|J9PAN4_CANLF	Lysophospholipase II OS=Canis lupus familiaris OX=9615	LYPLA2	tr|J9PAN4|J9PAN4_CANLF	24.8055	0.0711803		0.0663996	0.925677	0.0711803	1	5	5	41.1	24.737	231	0	22.921	153990000	12833000	31	23.9223	25.22	24.7302	24.8807	24.6157	25.444	24.8093	24.169
	+	CON_sp|P48668|K2C6C_HUMAN	Keratin, type II cytoskeletal 6C OS=Homo sapiens OX=9606	KRT6C	CON_sp|P48668|K2C6C_HUMAN	26.6532	-0.396393		0.0541329	0.928561	-0.396393	9	55	4	59.6	60.024	564	0	13.387	97084000	3236100	10	16.5981	18.3166	17.6571	26.6532	19.0062	17.4674	18.4602	22.7056
		tr|E2R066|E2R066_CANLF	Serpin family B member 13 OS=Canis lupus familiaris OX=9615	SERPINB13	tr|E2R066|E2R066_CANLF	23.8844	0.0400791		0.0704079	0.936765	0.0400791	1	6	6	13.6	49.405	433	0	12.96	77091000	3671000	27	23.8601	24.2568	23.9087	23.6199	24.2878	24.0398	23.5407	23.9375
		tr|E2R5L2|E2R5L2_CANLF	Short chain dehydrogenase/reductase family 9C member 7 OS=Canis lupus familiaris OX=9615	SDR9C7	tr|E2R5L2|E2R5L2_CANLF	22.323	0.0544858		0.0599746	0.937858	0.0544858	1	2	2	6.4	35.396	313	0.0032362	3.3974	51138000	2841000	7	22.4071	22.1223	22.2389	23.1199	22.5445	22.1773	22.211	23.1733
		tr|F6Y5W4|F6Y5W4_CANLF	Keratin 5 OS=Canis lupus familiaris OX=9615	KRT5	tr|F6Y5W4|F6Y5W4_CANLF;eq|Q14533.3|KRT81_CANIS	35.2246	0.0308914		0.069586	0.943534	0.0308914	2	135	16	86.7	55.78	513	0	283.33	437000000000	14559000000	2272	35.3724	35.3041	35.145	35.0953	35.4498	34.9228	35.5459	35.1219
	+	CON_sp|P02768|ALBU_HUMAN	Serum albumin OS=Homo sapiens OX=9606	ALB	CON_sp|P02768|ALBU_HUMAN;CON_sp|P02768-2|ALBU_HUMAN;CON_sp|P02768-3|ALBU_HUMAN	26.2901	-0.064599		0.0445503	0.946255	-0.064599	4	19	19	42.4	69.366	609	0	55.138	676700000	18797000	106	26.5099	26.0703	27.0214	26.0032	25.7689	27.4857	25.5022	26.5896
	+	CON_sp|P00761|TRYP_PIG	Trypsin OS=Sus scrofa OX=9823	tryp	CON_sp|P00761|TRYP_PIG	35.9939	0.0371714		0.0588847	0.946434	0.0371714	1	6	6	25.1	24.409	231	0	323.31	521000000000	47327000000	1676	35.8133	35.3595	36.2291	36.1744	36.106	35.786	35.7396	36.0934
		sp|E2QXF3|RL15_CANLF	60S ribosomal protein L15 OS=Canis lupus familiaris OX=9615	RPL15	sp|E2QXF3|RL15_CANLF	22.0039	0.0374255		0.0553351	0.948073	0.0374255	1	2	2	9.3	24.146	204	0	3.4559	22988000	2089800	6	22.5908	21.9855	22.0222	21.8733	21.834	22.3045	21.9017	22.5814
		sp|P62999|RAC1_CANLF	Ras-related C3 botulinum toxin substrate 1 OS=Canis lupus familiaris OX=9615	RAC1	sp|P62999|RAC1_CANLF;tr|F1P7Q4|F1P7Q4_CANLF;tr|E2RJH1|E2RJH1_CANLF;tr|F1PYQ1|F1PYQ1_CANLF	23.5062	-0.184684		0.0394453	0.948705	-0.184684	7	4	4	22.4	21.45	192	0	4.9557	41867000	5233400	9	23.6484	23.5062	23.4234	19.2362	23.7536	23.1306	23.558	18.6332
		tr|Q7YRK8|Q7YRK8_CANLF	Type VII collagen OS=Canis lupus familiaris OX=9615		tr|Q7YRK8|Q7YRK8_CANLF;tr|F1PIP7|F1PIP7_CANLF;tr|O97566|O97566_CANLF	24.3435	0.251692		0.0357011	0.951722	0.251692	3	3	3	2	293.98	2936	0	8.0239	182290000	1161100	5	24.3435	23.5918	16.9497	25.1302	23.2669	24.3051	25.1981	18.252
	+	CON_sp|O76011|KRT34_HUMAN	Keratin, type I cuticular Ha4 OS=Homo sapiens OX=9606	KRT34	CON_sp|O76011|KRT34_HUMAN	23.9891	-0.207244		0.0333864	0.956337	-0.207244	1	28	7	49.5	49.423	436	0	15.24	91148000	3963000	12	17.4173	19.5211	23.9891	18.8485	18.5669	17.9029	17.9533	24.524
	+	CON_sp|P02666|CASB_BOVIN	Beta-casein OS=Bos taurus OX=9913	CSN2	CON_sp|P02666|CASB_BOVIN	21.3444	-0.127259		0.0261034	0.961318	-0.127259	1	2	2	11.6	25.107	224	0	5.9213	78151000	11164000	12	20.0285	18.9681	25.929	21.3444	20.9268	20.1912	21.3695	23.2734
		tr|E2RNY7|E2RNY7_CANLF	Uncharacterized protein OS=Canis lupus;similar to: P36542.1 ATP synthase subunit gamma	ATP5C1	tr|E2RNY7|E2RNY7_CANLF;tr|A0A1B1X461|A0A1B1X461_CANLF	21.9938	0.0825348		0.0277502	0.962488	0.0825348	3	3	3	31.5	18.844	168	0	10.499	29713000	3714100	13	18.9001	22.9753	21.9938	21.1297	19.859	22.1301	21.2412	22.0988
		tr|F1PLV2|F1PLV2_CANLF	Peptidyl-prolyl cis-trans isomerase OS=Canis lupus familiaris OX=9615	PPIB	tr|F1PLV2|F1PLV2_CANLF;tr|J9NVL9|J9NVL9_CANLF	21.8806	-0.158265		0.0271348	0.963761	-0.158265	2	2	2	9.7	23.775	216	0	3.7569	11497000	958040	6	19.0649	21.8524	17.3947	21.9088	22.3024	20.0803	15.1388	22.0662
		tr|J9NVU2|J9NVU2_CANLF	Uncharacterized protein OS=Canis lupus;similar to: P46783.1 40S ribosomal protein S10	RPS10	tr|J9NVU2|J9NVU2_CANLF;tr|F1PZ77|F1PZ77_CANLF;tr|E2RGQ5|E2RGQ5_CANLF	22.5366	-0.0242038		0.0391122	0.965737	-0.0242038	3	2	2	13.3	18.814	165	0	4.2884	27095000	3386800	4	22.0837	22.3898	22.6834	22.8617	22.863	22.2869	22.4089	22.3629
		tr|E2QS94|E2QS94_CANLF	Reactive intermediate imine deaminase A homolog OS=Canis lupus familiaris OX=9615	RIDA	tr|E2QS94|E2QS94_CANLF	25.2376	-0.0240378		0.0416071	0.966559	-0.0240378	2	5	5	48.9	14.318	137	0	16.333	205700000	29386000	29	25.3752	25.9017	25.1	25.0686	25.4222	25.1724	25.3659	25.3889
		tr|J9NX94|J9NX94_CANLF	Uncharacterized protein OS=Canis lupus;similar to: Q3LHN0.1 Keratin-associated protein 25-1	KRTAP25-1	tr|J9NX94|J9NX94_CANLF	25.895	0.0363579		0.0238381	0.973349	0.0363579	1	4	4	28.6	23.753	210	0	31.144	456610000	50735000	35	25.6826	26.1074	26.9367	25.1929	25.6184	27.0423	26.0217	25.3826
		tr|F1PBJ8|F1PBJ8_CANLF	Uncharacterized protein OS=Canis lupus;similar to: P05091.2 Aldehyde dehydrogenase, mitochondrial	ALDH2	tr|F1PBJ8|F1PBJ8_CANLF	24.7669	-0.0306602		0.022413	0.976248	-0.0306602	8	10	10	26.7	56.762	521	0	24.622	467350000	22255000	47	24.4041	26.0533	24.8139	24.7198	24.9153	25.4957	24.1653	25.2921
		sp|Q4LAL9|CATD_CANLF	Cathepsin D OS=Canis lupus familiaris OX=9615	CTSD	sp|Q4LAL9|CATD_CANLF	25.7578	-0.0147934		0.0217891	0.9826	-0.0147934	1	8	8	22.7	44.32	410	0	21.276	405340000	21334000	49	25.6957	25.916	25.8198	25.2336	25.5482	26.1706	25.4656	25.4215
		tr|E2R261|E2R261_CANLF	Keratin 40 OS=Canis lupus familiaris OX=9615	KRT40	tr|E2R261|E2R261_CANLF;eq|Q6A162.2|KRT40_CANIS	27.3035	0.0146255		0.0148822	0.990246	0.0146255	2	11	8	28.8	48.498	430	0	57.118	1684600000	93588000	158	26.5028	27.4402	27.1668	27.9001	27.5235	27.4615	27.2599	26.8236
		sp|P63050|RL40_CANLF	Ubiquitin-60S ribosomal protein L40 OS=Canis lupus familiaris OX=9615	UBA52	sp|P63050|RL40_CANLF;tr|F1PEZ4|F1PEZ4_CANLF;tr|F1PDG4|F1PDG4_CANLF;tr|J9NVT1|J9NVT1_CANLF	26.6632	0.0130682		0.0168236	0.990393	0.0130682	5	6	6	36.7	14.728	128	0	42.796	616930000	102820000	60	26.664	26.5973	26.9516	26.6623	26.2006	26.406	27.1549	27.166
		tr|F1PTY1|F1PTY1_CANLF	Keratin, type II cytoskeletal 1 OS=Canis lupus familiaris OX=9615	KRT1	tr|F1PTY1|F1PTY1_CANLF;sp|Q6EIY9|K2C1_CANLF;eq|P04264.6|KRT1_CANIS	26.3665	0.0224528		0.0101094	0.994099	0.0224528	3	29	14	40.5	63.713	619	0	267.02	1761000000	56805000	118	27.8992	26.3422	26.3909	24.8378	25.3195	26.9	27.1407	26.1996
		tr|E2RPJ5|E2RPJ5_CANLF	Lysozyme g-like protein OS=Canis lupus familiaris OX=9615	LYG2	tr|E2RPJ5|E2RPJ5_CANLF	29.874	0.00486755		0.00349397	0.996665	0.00486755	1	21	21	80.6	20.797	186	0	102.66	5926300000	493860000	441	29.2398	30.2401	29.5078	30.3622	29.9205	30.3479	30.3439	28.7571
		tr|F1Q0Z2|F1Q0Z2_CANLF	Uncharacterized protein OS=Canis lupus;similar to: P18124.1 60S ribosomal protein L7	RPL7	tr|F1Q0Z2|F1Q0Z2_CANLF;tr|J9P4G8|J9P4G8_CANLF	22.4447	-0.00822973		0.00176437	0.996731	-0.00822973	5	3	3	17.3	29.212	248	0	4.938	27695000	2308000	2	22.4447	22.3949	22.5424	18.5264	17.9087	23.2002	22.4392	22.3273
		tr|E2QUU5|E2QUU5_CANLF	60 kDa heat shock protein, mitochondrial OS=Canis lupus familiaris OX=9615	HSPD1	tr|E2QUU5|E2QUU5_CANLF	25.0979	0.0087738		0.00824522	0.997948	0.0087738	3	12	12	30.5	60.995	573	0	41.103	524640000	16395000	81	24.9376	25.2583	24.5284	25.6433	25.0726	25.8652	24.7187	24.746
		tr|J9NZW5|J9NZW5_CANLF	PERP, TP53 apoptosis effector OS=Canis lupus familiaris OX=9615	PERP	tr|J9NZW5|J9NZW5_CANLF	23.3385	0.0185757		0.00331781	0.998862	0.0185757	1	2	2	12.4	21.483	193	0	4.983	36095000	7219100	7	23.3385	22.8063	23.624	18.59	23.2452	17.7808	23.4768	23.9303
		tr|E2RLF1|E2RLF1_CANLF	Prosaposin OS=Canis lupus familiaris OX=9615	PSAP	tr|E2RLF1|E2RLF1_CANLF	22.88	-0.00600052		0.00533243	0.999159	-0.00600052	1	3	3	9.2	57.983	524	0	7.0815	41965000	1398800	12	22.7679	22.7128	22.992	23.6671	22.4083	22.6898	23.2238	23.7939
		tr|E2QV08|E2QV08_CANLF	Malate dehydrogenase OS=Canis lupus familiaris OX=9615	MDH1	tr|E2QV08|E2QV08_CANLF;tr|F1Q1R1|F1Q1R1_CANLF	24.0529	0.00971651		0.00501937	1	0.00971651	2	8	8	26.4	38.246	348	0	22.035	160080000	10672000	23	24.6893	24.0805	24.0253	22.2697	24.6802	23.988	23.594	22.8414
		tr|F1PWB7|F1PWB7_CANLF	Non-specific cytotoxic cell receptor protein 1 homolog (zebrafish) OS=Canis lupus familiaris OX=9615	NCCRP1	tr|F1PWB7|F1PWB7_CANLF	24.328	0.0114284		0.00800337	1	0.0114284	1	2	2	7.8	29.139	258	0	5.1734	131550000	10962000	17	23.24	24.3799	24.276	25.0393	24.2967	23.3776	24.6005	24.706
