# Supplementary material for: Bald thigh syndrome in sighthounds—Revisiting the cause of a well-known disease
Source: PLoS One. 2019 Feb 22;14(2):e0212645. doi: 10.1371/journal.pone.0212645 (PMC6386255; doi:10.1371/journal.pone.0212645)
Supplement: S12 Table — (XLSX) [file pone.0212645.s013.xlsx]

## Sheet: Sheet1
S12 Table. Sample and study accession numbers of whole genome sequencing data including sample IDs and breed information of dogs used in the genetic analysis.
Sample ID	Sample ID BTS project	Breed	Study accession	Sample accession
BC1893		Bearded Collie	PRJEB28877	SAMEA4949388
BC1895		Bearded Collie	PRJEB28877	SAMEA4949389
BC1896		Bearded Collie	PRJEB28877	SAMEA4949390
SID00101		Cavalier King Charles Spaniel	PRJEB17926	SAMEA104379882
MS32		Miniature Schnauzer	PRJEB16012	SAMEA5059499
MS77		Miniature Schnauzer	PRJEB16012	SAMEA5059500
LJ1		Chinese indigenous dogs	PRJNA266585	LJ1.rmdup.realign.recalibration.bam
LJ2		Chinese indigenous dogs	PRJNA266585	LJ2.rmdup.realign.recalibration.bam
LJ3		Chinese indigenous dogs	PRJNA266585	LJ3.rmdup.realign.recalibration.bam
LJ4		Chinese indigenous dogs	PRJNA266585	LJ4.rmdup.realign.recalibration.bam
LJ5		Chinese indigenous dogs	PRJNA266585	LJ5.rmdup.realign.recalibration.bam
LJ6		Chinese indigenous dogs	PRJNA266585	LJ6.rmdup.realign.recalibration.bam
LJ7		Chinese indigenous dogs	PRJNA266585	LJ7.rmdup.realign.recalibration.bam
LJ8		Chinese indigenous dogs	PRJNA266585	LJ8.rmdup.realign.recalibration.bam
LJ9		Chinese indigenous dogs	PRJNA266585	LJ9.rmdup.realign.recalibration.bam
LJ10		Chinese indigenous dogs	PRJNA266585	LJ10.rmdup.realign.recalibration.bam
DQ1		Chinese indigenous dogs	PRJNA266585	DQ1.rmdup.realign.recalibration.bam
DQ2		Chinese indigenous dogs	PRJNA266585	DQ2.rmdup.realign.recalibration.bam
DQ3		Chinese indigenous dogs	PRJNA266585	DQ3.rmdup.realign.recalibration.bam
DQ4		Chinese indigenous dogs	PRJNA266585	DQ4.rmdup.realign.recalibration.bam
DQ5		Chinese indigenous dogs	PRJNA266585	DQ5.rmdup.realign.recalibration.bam
DQ6		Chinese indigenous dogs	PRJNA266585	DQ6.rmdup.realign.recalibration.bam
DQ7		Chinese indigenous dogs	PRJNA266585	DQ7.rmdup.realign.recalibration.bam
DQ8		Chinese indigenous dogs	PRJNA266585	DQ8.rmdup.realign.recalibration.bam
DQ9		Chinese indigenous dogs	PRJNA266585	DQ9.rmdup.realign.recalibration.bam
DQ10		Chinese indigenous dogs	PRJNA266585	DQ10.rmdup.realign.recalibration.bam
GS1		German Shepherd	PRJNA266585	GS1.rmdup.realign.recalibration.bam
GS10		German Shepherd	PRJNA266585	GS10.rmdup.realign.recalibration.bam
GS2		German Shepherd	PRJNA266585	GS2.rmdup.realign.recalibration.bam
GS3		German Shepherd	PRJNA266585	GS3.rmdup.realign.recalibration.bam
GS4		German Shepherd	PRJNA266585	GS4.rmdup.realign.recalibration.bam
GS5		German Shepherd	PRJNA266585	GS5.rmdup.realign.recalibration.bam
GS6		German Shepherd	PRJNA266585	GS6.rmdup.realign.recalibration.bam
GS7		German Shepherd	PRJNA266585	GS7.rmdup.realign.recalibration.bam
GS8		German Shepherd	PRJNA266585	GS8.rmdup.realign.recalibration.bam
GS9		German Shepherd	PRJNA266585	GS9.rmdup.realign.recalibration.bam
KM1		Kunming Dog	PRJNA266585	KM1.rmdup.realign.recalibration.bam
KM2		Kunming Dog	PRJNA266585	KM2.rmdup.realign.recalibration.bam
KM3		Kunming Dog	PRJNA266585	KM3.rmdup.realign.recalibration.bam
KM4		Kunming Dog	PRJNA266585	KM4.rmdup.realign.recalibration.bam
KM5		Kunming Dog	PRJNA266585	KM5.rmdup.realign.recalibration.bam
KM6		Kunming Dog	PRJNA266585	KM6.rmdup.realign.recalibration.bam
KM7		Kunming Dog	PRJNA266585	KM7.rmdup.realign.recalibration.bam
KM8		Kunming Dog	PRJNA266585	KM8.rmdup.realign.recalibration.bam
KM9		Kunming Dog	PRJNA266585	KM9.rmdup.realign.recalibration.bam
KM10		Kunming Dog	PRJNA266585	KM10.rmdup.realign.recalibration.bam
TM1		Tibetan Mastiff	PRJNA266585	TM1.rmdup.realign.recalibration.bam
TM2		Tibetan Mastiff	PRJNA266585	TM2.rmdup.realign.recalibration.bam
TM3		Tibetan Mastiff	PRJNA266585	TM3.rmdup.realign.recalibration.bam
TM4		Tibetan Mastiff	PRJNA266585	TM4.rmdup.realign.recalibration.bam
TM5		Tibetan Mastiff	PRJNA266585	TM5.rmdup.realign.recalibration.bam
TM6		Tibetan Mastiff	PRJNA266585	TM6.rmdup.realign.recalibration.bam
TM7		Tibetan Mastiff	PRJNA266585	TM7.rmdup.realign.recalibration.bam
TM8		Tibetan Mastiff	PRJNA266585	TM8.rmdup.realign.recalibration.bam
TM9		Tibetan Mastiff	PRJNA266585	TM9.rmdup.realign.recalibration.bam
TM10		Tibetan Mastiff	PRJNA266585	TM10.rmdup.realign.recalibration.bam
YJ1		Chinese indigenous dogs	PRJNA266585	YJ1.rmdup.realign.recalibration.bam
YJ2		Chinese indigenous dogs	PRJNA266585	YJ2.rmdup.realign.recalibration.bam
YJ3		Chinese indigenous dogs	PRJNA266585	YJ3.rmdup.realign.recalibration.bam
YJ4		Chinese indigenous dogs	PRJNA266585	YJ4.rmdup.realign.recalibration.bam
YJ5		Chinese indigenous dogs	PRJNA266585	YJ5.rmdup.realign.recalibration.bam
YJ6		Chinese indigenous dogs	PRJNA266585	YJ6.rmdup.realign.recalibration.bam
YJ7		Chinese indigenous dogs	PRJNA266585	YJ7.rmdup.realign.recalibration.bam
YJ9		Chinese indigenous dogs	PRJNA266585	YJ9.rmdup.realign.recalibration.bam
LA882		Labrador Retriever	PRJEB5874	SAMEA2417015
DO242		Doberman Pinscher	PRJEB16012	SAMEA4505489
LA900		Labrador Retriever	PRJEB5875	SAMEA2417016
LB214		Leonberger	PRJEB16012	SAMEA4867936
LN47		Border Collie	PRJEB16012	SAMEA4504821
WW64		West Highland White Terrier	PRJEB13723	SAMEA3940300
ZS14		Landseer	PRJEB7734	SAMEA3121328
BC273		Border Collie	PRJEB16012	SAMEA4505490
RO2		Rottweiler	PRJEB7735	SAMEA3121337
LB111		Leonberger	PRJEB16012	SAMEA47266168
BC272		Border Collie	PRJEB4544 / PRJNA188158	SAMEA2177732 / SAMN01908107
KKH2684		Siberian Husky	PRJEB10823	SAMEA3539249
RR123		Rhodesian Ridgeback	PRJEB16012	SAMEA4504822
LR433		Lagotto Romagnolo	PRJEB16012	SAMEA4505491
MA008		Malinois	PRJEB16012	SAMEA4504823
YT003		Yorkshire Terrier	PRJEB13468	SAMEA3928145
LB1919		Leonberger	PRJEB16012	SAMEA103935360
BE020		Beagle	PRJEB5500	SAMEA2376414
BD016		Bearded Collie	PRJEB13468	SAMEA3928140
BD036		Bearded Collie	PRJEB16012	SAMEA4505492
BD052		Bearded Collie	PRJEB16012	SAMEA4504824
BD085		Bearded Collie	PRJEB16012	SAMEA4505493
SY001		Alaskan Husky (not purebred)	PRJEB9590	SAMEA3449656
PE002		Perro de Agua Español	PRJEB7903	SAMEA3164479
SL006		Saluki	PRJEB16012	SAMEA4504825
LR494		Lagotto Romagnolo	PRJEB16012	SAMEA4505494
MA094		Malinois	PRJEB16012	SAMEA4504826
RR224		Rhodesian Ridgeback	PRJEB16012	SAMEA4505495
DS032		German Shepherd / Mixed breed	PRJEB14110	SAMEA3994036
DH098		Dachshund	PRJEB7736	SAMEA3121338
KF042		Kromfohrländer	PRJEB6076	SAMEA2446055
BD089		Bearded Collie	PRJEB16012	SAMEA4504827
BD091		Bearded Collie	PRJEB16012	SAMEA4505496
EN091		Entlebucher Sennenhund	PRJEB16012	SAMEA4504828
EN154		Entlebucher Sennenhund	PRJEB16012	SAMEA4505497
EN221		Entlebucher Sennenhund	PRJEB16012	SAMEA4504829
EN247		Entlebucher Sennenhund	PRJEB16012	SAMEA4505498
EN261		Entlebucher Sennenhund	PRJEB16012	SAMEA4504830
EN262		Entlebucher Sennenhund	PRJEB16012	SAMEA4505499
EN263		Entlebucher Sennenhund	PRJEB16012	SAMEA4505500
EN264		Entlebucher Sennenhund	PRJEB16012	SAMEA4505501
EU008		Eurasier	PRJEB6079	SAMEA2446720
AS006		American Staffordshire Terrier	PRJEB16012	SAMEA4504831
LN048		Landseer	PRJEB9437	SAMEA3402917
SG006		Sloughi	PRJEB16012	SAMEA4506885
FB046		French Bulldog	PRJEB13468	SAMEA3928146
GW004		German Wirehaired	PRJEB13468	SAMEA3928144
WH083		Whippet	PRJEB16012	SAMEA4506886
BB011		Berger Blanc Suisse	PRJEB16012	SAMEA4506887
AC108		Australian Cattle dog	PRJEB16012	SAMEA4504820
SG005		Sloughi	PRJEB13468	SAMEA3928143
SG008		Sloughi	PRJEB16012	SAMEA4506888
LB0013		Leonberger	PRJEB16012	SAMEA4848665
LB0139		Leonberger	PRJEB16012	SAMEA4848666
LB0203		Leonberger	PRJEB16012	SAMEA4848667
LB0268		Leonberger	PRJEB16012	SAMEA4848668
LB0304		Leonberger	PRJEB16012	SAMEA4848669
LB0305		Leonberger	PRJEB16012	SAMEA4848670
LB0339		Leonberger	PRJEB16012	SAMEA4848671
LB0418		Leonberger	PRJEB16012	SAMEA4848672
LB0482		Leonberger	PRJEB16012	SAMEA4848673
LB0683		Leonberger	PRJEB16012	SAMEA4848674
LB1848		Leonberger	PRJEB16012	SAMEA104656180
LB1961		Leonberger	PRJEB16012	SAMEA4848675
BD093		Bearded Collie	PRJEB16012	SAMEA4504832
SY018		Alaskan Husky (not purebred)	PRJEB9591	SAMEA3449657
IT221		Irish Terrier	PRJEB13468	SAMEA3928141
LB0197		Leonberger	PRJEB16012	SAMEA4848676
LE0051		Leonberger	PRJEB16012	SAMEA4848677
LE0237		Leonberger	PRJEB16012	SAMEA4848678
LE0269		Leonberger	PRJEB16012	SAMEA4848679
LE0512		Leonberger	PRJEB16012	SAMEA4848680
LE0738		Leonberger	PRJEB16012	SAMEA4848681
LE1294		Leonberger	PRJEB16012	SAMEA4848682
LE1301		Leonberger	PRJEB16012	SAMEA4848683
EU035		Eurasier	PRJEB16012	SAMEA4506889
LR753		Lagotto Romagnolo	PRJEB16012	SAMEA4504833
EL565		Elo	PRJEB16012	SAMEA4506890
6455RE		Greater Swiss Mountain Dog	PRJEB16012	SAMEA104658568
LA1869		Labrador Retriever	PRJEB16012	SAMEA4504834
AC065		Australian Cattle dog	PRJEB13468	SAMEA3928139
PL116		Poodle	PRJEB16012	SAMEA4506891
ZS14_2		Pomeranian	PRJEB16012	SAMEA4506892
MI016		Mixed Breed	PRJEB16012	SAMEA4506893
NW062		Norwich Terrier	PRJEB16012	SAMEA104091550
NW152		Norwich Terrier	PRJEB16012	SAMEA104091551
NW206		Norwich Terrier	PRJEB16012	SAMEA104091552
NW255		Norwich Terrier	PRJEB16012	SAMEA104091553
FB065		French Bulldog	PRJEB16012	SAMEA4504835
HW1706		Hovawart	PRJEB16012	SAMEA4506894
WW364		West Highland White Terrier	PRJEB16012	SAMEA4504836
DS043		German Shepherd	PRJEB16012	SAMEA4506895
TA001		Airedale Terrier	PRJEB16012	SAMEA4506896
BT007		Miniature Bull terrier	PRJEB16012	SAMEA4506897
SH008		Greater Swiss Mountain Dog	PRJEB16012	SAMEA4504837
MA152		Malinois	PRJEB16012	SAMEA4506898
RR098		Rhodesian Ridgeback	PRJEB16012	SAMEA104091554
GR0855		Golden Retriever	PRJEB16012	SAMEA4504838
GR0859		Golden Retriever	PRJEB16012	SAMEA4506899
GR0860		Golden Retriever	PRJEB16012	SAMEA4509487
DS041		German Shepherd / Mixed breed	PRJEB14110	SAMEA3994037
DS042		German Shepherd / Mixed breed	PRJEB14110	SAMEA3994038
CP003		Cocker Spaniel	PRJEB16012	SAMEA4506900
BD098		Bearded Collie	PRJEB16012	SAMEA4504839
WW174		West Highland White Terrier	PRJEB16012	SAMEA4506901
CE073		Cairn Terrier	PRJEB16012	SAMEA104091555
CR039		Curly Coated Retriever	PRJEB16012	SAMEA104091556
AR001		Australian Terrier	PRJEB16012	SAMEA4504840
BH003		Basset Hound	PRJEB16012	SAMEA4509488
OS001		Old English Sheepdog	PRJEB16012	SAMEA4504841
WE006		Weimaraner	PRJEB16012	SAMEA4506902
LB3506		Leonberger	PRJEB16012	SAMEA4848684
LB3601		Leonberger	PRJEB16012	SAMEA4848685
LB3659		Leonberger	PRJEB16012	SAMEA4848686
LB3705		Leonberger	PRJEB16012	SAMEA4848687
LB3906		Leonberger	PRJEB16012	SAMEA4848688
LB4183		Leonberger	PRJEB16012	SAMEA4848689
WW361		West Highland White Terrier	PRJEB16012	SAMEA4504842
WW362		West Highland White Terrier	PRJEB16012	SAMEA4509489
WW363		West Highland White Terrier	PRJEB16012	SAMEA4504843
LR1030		Lagotto Romagnolo	PRJEB16012	SAMEA4509490
BT012		Bull Terrier	PRJEB16012	SAMEA104125116
LR390		Lagotto Romagnolo	PRJEB13468	SAMEA3928142
DO159		Doberman Pinscher	PRJEB16012	SAMEA4509491
DO263		Doberman Pinscher	PRJEB16012	SAMEA4509492
HT001		Heideterrier	PRJEB16012	SAMEA103135918
AD009		Alpine Dachsbracke	PRJEB14840	SAMEA4346711
GR0892		Golden Retriever	PRJEB16012	SAMEA104016307
MA0163		Malinois	PRJEB16012	SAMEA104032048
CH019		Chihuahua (without pedigree)	PRJEB13139	SAMEA3905753
DD116		Great Dane	PRJEB16012	SAMEA104091557
SH010		Greater Swiss Mountain Dog	PRJEB16012	SAMEA104658569
SH011		Greater Swiss Mountain Dog	PRJEB16012	SAMEA104658570
JR0034		Jack Russell Terrier	PRJEB16012	SAMEA104125119
BC0480		Border Collie	PRJEB16012	SAMEA104091558
SY046		Siberian Husky	PRJEB16012	SAMEA104091559
WO001_895		wolf	PRJEB16012	SAMEA104091563
WO002_732		wolf	PRJEB16012	SAMEA104091564
WO003_636		wolf	PRJEB16012	SAMEA104091565
AC023		Australian Cattle Dog	PRJEB16012	SAMEA104091560
GP3		Great Pyrenees	PRJEB16012	SAMEA4848700
NF187000		Newfoundland	PRJEB16012	SAMEA4848701
STB24		St. Bernard	PRJEB16012	SAMEA4848702
STB27		St. Bernard	PRJEB16012	SAMEA4848703
WW558		West Highland White Terrier	PRJEB16012	SAMEA104091561
BG064		Bavarian Hound (Bayerischer Gebirgsschweisshund)	PRJEB16012	SAMEA104091562
LA2382		Mixed Breed (Labrador Retriever cross, Italy)	PRJEB16012	SAMEA104125075
CW011		Chow Chow	PRJEB16012	SAMEA104091566
DH0117		Dachshund	PRJEB16012	SAMEA104091567
CK023		Cavalier King Charles Spaniel	PRJEB16012	SAMEA104091569
CK006		Cavalier King Charles Spaniel	PRJEB16012	SAMEA104091570
WW635__West04		West Highland White Terrier	PRJEB16012	SAMEA5059501
WW637__West06		West Highland White Terrier	PRJEB16012	SAMEA5059502
WW639__West10		West Highland White Terrier	PRJEB16012	SAMEA5059503
WW640__West13		West Highland White Terrier	PRJEB16012	SAMEA5059504
WW641__West16		West Highland White Terrier	PRJEB16012	SAMEA5059505
WW642__West19		West Highland White Terrier	PRJEB16012	SAMEA5059506
WW643__West24		West Highland White Terrier	PRJEB16012	SAMEA5059507
WW644__West25		West Highland White Terrier	PRJEB16012	SAMEA5059508
WW645__West26		West Highland White Terrier	PRJEB16012	SAMEA5059509
WW646__West30		West Highland White Terrier	PRJEB16012	SAMEA5059510
WW647__Zombie		Dutch Shepherd	PRJEB16012	SAMEA5059511
PL150__D00105		Poodle	PRJNA503969	SAMN10386546
PL152__D00270		Poodle	PRJNA503969	SAMN10386547
PL153__D00271		Poodle	PRJNA503969	SAMN10386548
PL154__D00285		Poodle	PRJNA503969	SAMN10386549
PL156__D00353		Poodle	PRJNA503969	SAMN10386550
PL157__D00354		Poodle	PRJNA503969	SAMN10386551
PL158__D00373		Poodle	PRJNA503969	SAMN10386552
PL159__D00382		Poodle	PRJNA503969	SAMN10386553
PL160__D00392		Poodle	PRJNA503969	SAMN10386554
PL161__D00397		Poodle	PRJNA503969	SAMN10386555
PL162__D00477		Poodle	PRJNA503969	SAMN10386556
PL163__D00530		Poodle	PRJNA503969	SAMN10386557
PL164__D00817		Poodle	PRJNA503969	SAMN10386558
PL165__D00868		Poodle	PRJNA503969	SAMN10386559
AM007		Alaskan Malamute	PRJEB16012	SAMEA104091571
BU002		Bullmastiff	PRJEB16012	SAMEA103949042
IT0390		Irish Terrier	PRJEB16012	SAMEA104283467
GR1078		Golden Retriever Mix	PRJEB16012	SAMEA104091572
LA2443		Labrador retriever	PRJEB16012	SAMEA104091568
SS004		Shetland Sheepdog	PRJEB16012	SAMEA104091573
MA142		Malinois	PRJEB16012	SAMEA104125121
DS051		German Shepherd	PRJEB16012	SAMEA72802168
DS053		German Shepherd	PRJEB16012	SAMEA72802918
MA324		Malinois	PRJEB16012	SAMEA104125122
JT007		Jagdterrier	PRJEB16012	SAMEA104125120
GY432		Greyhound	PRJEB16012	SAMEA104125118
GS104		Spitz (Grossspitz)	PRJEB16012	SAMEA104105252
BC485		Border Collie	PRJEB16012	SAMEA104125112
BC597		Border Collie	PRJEB16012	SAMEA104125115
BC555		Border Collie	PRJEB16012	SAMEA104125114
BC518		Border Collie	PRJEB16012	SAMEA104125113
DH126		Dachshund	PRJEB16012	SAMEA104125117
BJ001		Basenji	PRJEB16012	SAMEA104283473
BJ002		Basenji	PRJEB16012	SAMEA104283472
BJ003		Basenji	PRJEB16012	SAMEA104283471
BJ004		Basenji	PRJEB16012	SAMEA104283470
BJ005		Basenji	PRJEB16012	SAMEA104283469
BJ006		Basenji	PRJEB16012	SAMEA104283468
LB0147		Leonberger	PRJEB16012	SAMEA4848690
LB0507		Leonberger	PRJEB16012	SAMEA4848691
LB0554		Leonberger	PRJEB16012	SAMEA4848692
LB0656		Leonberger	PRJEB16012	SAMEA4848693
LB3521		Leonberger	PRJEB16012	SAMEA4848694
LB4693		Leonberger	PRJEB16012	SAMEA4848695
LE0896		Leonberger	PRJEB16012	SAMEA4848696
LE1302		Leonberger	PRJEB16012	SAMEA4848697
LE1355		Leonberger	PRJEB16012	SAMEA4848698
LE2450		Leonberger	PRJEB16012	SAMEA104656181
SH012		Greater Swiss Mountain Dog	PRJEB16012	SAMEA104656182
SH013		Greater Swiss Mountain Dog	PRJEB16012	SAMEA104656183
WE008		Weimaraner	PRJEB16012	SAMEA104283466
DS064		German Shepherd	PRJEB16012	SAMEA104283465
AC046		Australian Cattle Dog	PRJEB16012	SAMEA104283464
JT011		Jagdterrier	PRJEB16012	SAMEA104283460
AU178		Australian Shepherd	PRJEB16012	SAMEA104283461
LR538		Lagotto Romagnolo	PRJEB16012	SAMEA104283462
LR654		Lagotto Romagnolo	PRJEB16012	SAMEA104283463
NF492		Newfoundland	PRJEB16012	SAMEA104500411
SM010		Standard Schnauzer	PRJEB16012	SAMEA104500412
AC364		Australian Cattle Dog	PRJEB16012	SAMEA104500413
SRS713815		Chinese Crested dog	PRJNA261736	SAMN03075611
SRS732550		Pembroke Welsh Corgi	PRJNA263947	SAMN03145703
SRS732551		Pembroke Welsh Corgi	PRJNA263947	SAMN03145704
SRS833812		Black Russian Terrier	PRJNA263947	SAMN03323668
SRS932164		Kerry Blue Terrier	PRJNA263947	SAMN03580387
SRS932163		Portuguese Podengo	PRJNA263947	SAMN03580388
SRS932162		Border Collie	PRJNA263947	SAMN03580389
SRS932161		Airedale Terrier	PRJNA263947	SAMN03580390
SRS932160		English Springer Spaniel	PRJNA263947	SAMN03580391
SRS932159		German Shepherd	PRJNA263947	SAMN03580392
SRS932158		Basenji	PRJNA263947	SAMN03580393
SRS932157		Scottish Terrier	PRJNA263947	SAMN03580394
SRS932153		West Highland White Terrier	PRJNA263947	SAMN03580398
SRS932152		Labrador Retriever	PRJNA263947	SAMN03580399
SRS932151		Jack Russell Terrier	PRJNA263947	SAMN03580400
SRS932150		Scottish Deerhound	PRJNA263947	SAMN03580401
SRS932149		Golden Retriever	PRJNA263947	SAMN03580402
SRS932148		Tibetan Terrier	PRJNA263947	SAMN03580403
SRS932147		Jack Russell Terrier	PRJNA263947	SAMN03580404
SRS932146		Berger Picard	PRJNA263947	SAMN03580405
SRS932145		Tibetan Terrier	PRJNA263947	SAMN03580406
SRS932144		Border Terrier	PRJNA263947	SAMN03580407
SRS932143		Standard Poodle	PRJNA263947	SAMN03580408
SRS932138		Shetland Sheepdog	PRJNA263947	SAMN03580413
SRS661486		Wolf Great Lakes	PRJNA255370	SAMN02921310
SRS661488		Wolf Iran	PRJNA255370	SAMN02921312
SRS661492		Wolf Portugal	PRJNA255370	SAMN02921316
SRS661495		Wolf Spain	PRJNA255370	SAMN02921319
SRS661496		Wolf Yellowstone	PRJNA255370	SAMN02921320
MI020		Mixed breed	PRJEB16012	SAMEA4867919
MB003		Miniature Bull terrier	PRJEB16012	SAMEA4867920
SS096		Shetland Sheepdog	PRJEB16012	SAMEA4867921
BC621		Border Collie	PRJEB16012	SAMEA4867922
MI025		mixed breed	PRJEB16012	SAMEA4867923
GR1161		Golden Retriever	PRJEB16012	SAMEA4867924
BF21		Bichon Frise	PRJEB16012	SAMEA5059512
BF39		Bichon Frise	PRJEB16012	SAMEA5059513
ZZ024_MS13		Miniature Schnauzer	PRJEB16012	SAMEA5059514
ZZ025_MS25		Miniature Schnauzer	PRJEB16012	SAMEA5059515
ZZ026_MS80		Miniature Schnauzer	PRJEB16012	SAMEA5059516
ZZ028_MS171		Miniature Schnauzer	PRJEB16012	SAMEA5059517
ZZ029_MS190		Miniature Schnauzer	PRJEB16012	SAMEA5059518
ZZ030_MS241		Miniature Schnauzer	PRJEB16012	SAMEA5059519
ZZ031_MS249		Miniature Schnauzer	PRJEB16012	SAMEA5059520
ZZ032_MS251		Miniature Schnauzer	PRJEB16012	SAMEA5059521
ZZ034_MS260		Miniature Schnauzer	PRJEB16012	SAMEA5059522
ZZ035_MS279		Miniature Schnauzer	PRJEB16012	SAMEA5059523
JR045		Jack Russell Terrier	PRJEB16012	SAMEA4867925
MA437		Malinois	PRJEB16012	SAMEA4848704
CL013		Collie	PRJEB16012	SAMEA4867926
HW1872		Hovawart	PRJEB16012	SAMEA4848705
HW1979		Hovawart	PRJEB16012	SAMEA4867928
WW665		West Highland White Terrier	PRJEB16012	SAMEA4848706
AS008		American Staffordshire Terrier	PRJEB16012	SAMEA4867927
AM019		Alaskan Malamute	PRJEB16012	SAMEA4848707
LR1149		Lagotto Romagnolo	PRJEB16012	SAMEA4867929
EB003		English Bulldog	PRJEB16012	SAMEA4848708
CR023		Curly Coated Retriever	PRJEB16012	SAMEA4867930
CR040		Curly Coated Retriever	PRJEB16012	SAMEA4848709
CR018		Curly Coated Retriever	PRJEB16012	SAMEA4867931
CR101		Curly Coated Retriever	PRJEB16012	SAMEA4848710
GY415	BTS19	Greyhound	PRJEB16012	SAMEA4867932
GY393	BTS3	Greyhound	PRJEB16012	SAMEA4848711
GY391	C20	Greyhound	PRJEB16012	SAMEA4867933
GY416	C2	Greyhound	PRJEB16012	SAMEA4848712
AU184		Australian Shepherd	PRJEB16012	SAMEA4867934
AD034		Alpine Dachsbracke	PRJEB16012	SAMEA4848713
LB5751		Leonberger	PRJEB16012	SAMEA4848699
CH027		Chihuahua	PRJEB16012	SAMEA4848714
LR416		Lagotto Romagnolo	PRJEB16012	SAMEA4867935
LB5378		Leonberger	PRJEB16012	SAMEA4873254
